# Supplementary material for: Towards ferroelectricity-inducing chains of halogenoantimonates(iii) and halogenobismuthates(iii)
Source: RSC Adv. 2021 May 13;11(29):17574–86. doi: 10.1039/d0ra10151f (PMC9033163; doi:10.1039/d0ra10151f)
Supplement: RA-011-D0RA10151F-s002 [file RA-011-D0RA10151F-s002.cif]

# Electronic Supplementary Material (ESI) for RSC Advances.
# This journal is © The Royal Society of Chemistry 2021

####################################################################### 
# 
# This file contains crystal structure data downloaded from the 
# Cambridge Structural Database (CSD) hosted by the Cambridge 
# Crystallographic Data Centre (CCDC).
# 
# Full information about CCDC data access policies and citation 
# guidelines are available at http://www.ccdc.cam.ac.uk/access/V1 
# 
# Audit and citation data items may have been added by the CCDC. 
# Please retain this information to preserve the provenance of 
# this file and to allow appropriate attribution of the data. 
# 
#######################################################################

data_2a4mprmsbbr
_database_code_depnum_ccdc_archive 'CCDC 2023492'
loop_
_audit_author_name
_audit_author_address
'Magdalena Owczarek'
;Los Alamos National Laboratory
United States of America
;
_audit_update_record             
;
2020-08-15 deposited with the CCDC.	2021-05-06 downloaded from the CCDC.
;
_audit_creation_date             2020-06-04
_audit_creation_method           
;
Olex2 1.2
(compiled 2018.05.29 svn.r3508 for OlexSys, GUI svn.r5506)
;
_shelx_SHELXL_version_number     2017/1
_chemical_name_common            ?
_chemical_name_systematic        ?
_chemical_formula_moiety         'Br5 Sb, C5 H9 N3, H2 O'
_chemical_formula_sum            'C5 H11 Br5 N3 O Sb'
_chemical_formula_weight         650.47
_chemical_melting_point          ?
_chemical_oxdiff_formula         'C5 H11 N3 Sb1 Br5 O1'
loop_
_atom_type_symbol
_atom_type_description
_atom_type_scat_dispersion_real
_atom_type_scat_dispersion_imag
_atom_type_scat_source
C C 0.0033 0.0016 'International Tables Vol C Tables 4.2.6.8 and 6.1.1.4'
H H 0.0000 0.0000 'International Tables Vol C Tables 4.2.6.8 and 6.1.1.4'
Br Br -0.2901 2.4595 'International Tables Vol C Tables 4.2.6.8 and 6.1.1.4'
N N 0.0061 0.0033 'International Tables Vol C Tables 4.2.6.8 and 6.1.1.4'
O O 0.0106 0.0060 'International Tables Vol C Tables 4.2.6.8 and 6.1.1.4'
Sb Sb -0.5866 1.5461 'International Tables Vol C Tables 4.2.6.8 and 6.1.1.4'

_shelx_space_group_comment       
;
The symmetry employed for this shelxl refinement is uniquely defined
by the following loop, which should always be used as a source of
symmetry information in preference to the above space-group names.
They are only intended as comments.
;
_space_group_crystal_system      monoclinic
_space_group_IT_number           14
_space_group_name_H-M_alt        'P 1 21/c 1'
_space_group_name_Hall           '-P 2ybc'
loop_
_space_group_symop_operation_xyz
'x, y, z'
'-x, y+1/2, -z+1/2'
'-x, -y, -z'
'x, -y-1/2, z-1/2'

_cell_length_a                   11.296(4)
_cell_length_b                   8.333(3)
_cell_length_c                   16.662(4)
_cell_angle_alpha                90
_cell_angle_beta                 108.10(2)
_cell_angle_gamma                90
_cell_volume                     1490.8(8)
_cell_formula_units_Z            4
_cell_measurement_reflns_used    4942
_cell_measurement_temperature    100(2)
_cell_measurement_theta_max      36.7120
_cell_measurement_theta_min      4.8860
_shelx_estimated_absorpt_T_max   0.462
_shelx_estimated_absorpt_T_min   0.134
_exptl_absorpt_coefficient_mu    15.234
_exptl_absorpt_correction_T_max  0.444
_exptl_absorpt_correction_T_min  0.151
_exptl_absorpt_correction_type   analytical
_exptl_absorpt_process_details   
;
CrysAlisPro 1.171.38.46 (Rigaku Oxford Diffraction, 2015)
Analytical numeric absorption correction using a multifaceted crystal
			model based on expressions derived by R.C. Clark & J.S. Reid.
(Clark, R. C. & Reid, J. S. (1995). Acta Cryst. A51, 887-897)
Empirical absorption correction using spherical harmonics,
 implemented in SCALE3 ABSPACK scaling algorithm.
;
_exptl_absorpt_special_details   ?
_exptl_crystal_colour            'clear light yellow'
_exptl_crystal_colour_lustre     clear
_exptl_crystal_colour_modifier   light
_exptl_crystal_colour_primary    yellow
_exptl_crystal_density_diffrn    2.898
_exptl_crystal_density_meas      ?
_exptl_crystal_density_method    ?
_exptl_crystal_description       block
_exptl_crystal_F_000             1184
loop_
_exptl_crystal_face_index_h
_exptl_crystal_face_index_k
_exptl_crystal_face_index_l
_exptl_crystal_face_perp_dist
-7 1 23 0.0632
6 -10 2 0.0882
-6 10 -2 0.0882
7 -2 -23 0.0594
2 -11 -6 0.0909
-2 11 6 0.0909
-15 -2 -1 0.0274
15 2 1 0.0274

_exptl_crystal_size_max          0.22
_exptl_crystal_size_mid          0.13
_exptl_crystal_size_min          0.06
loop_
_exptl_oxdiff_crystal_face_indexfrac_h
_exptl_oxdiff_crystal_face_indexfrac_k
_exptl_oxdiff_crystal_face_indexfrac_l
_exptl_oxdiff_crystal_face_x
_exptl_oxdiff_crystal_face_y
_exptl_oxdiff_crystal_face_z
-6.9995 0.9987 23.0001 0.8098 0.4465 0.3628
6.0013 -10.0007 1.9989 0.2501 0.1722 -0.9051
-6.0013 10.0007 -1.9989 -0.2501 -0.1722 0.9051
6.9996 -1.9988 -23.0003 -0.7738 -0.4678 -0.4369
2.0012 -11.0004 -6.0016 0.1707 -0.3357 -0.8954
-2.0012 11.0004 6.0016 -0.1707 0.3357 0.8954
-14.9996 -2.0004 -1.0013 0.4604 -0.8668 0.2773
14.9996 2.0004 1.0013 -0.4604 0.8668 -0.2773

_exptl_transmission_factor_max   ?
_exptl_transmission_factor_min   ?
_diffrn_reflns_av_R_equivalents  0.0545
_diffrn_reflns_av_unetI/netI     0.0556
_diffrn_reflns_Laue_measured_fraction_full 0.993
_diffrn_reflns_Laue_measured_fraction_max 0.994
_diffrn_reflns_limit_h_max       16
_diffrn_reflns_limit_h_min       -16
_diffrn_reflns_limit_k_max       12
_diffrn_reflns_limit_k_min       -9
_diffrn_reflns_limit_l_max       24
_diffrn_reflns_limit_l_min       -24
_diffrn_reflns_number            17564
_diffrn_reflns_point_group_measured_fraction_full 0.993
_diffrn_reflns_point_group_measured_fraction_max 0.994
_diffrn_reflns_theta_full        25.242
_diffrn_reflns_theta_max         31.504
_diffrn_reflns_theta_min         4.893
_diffrn_ambient_temperature      100(2)
_diffrn_detector                 'CCD plate'
_diffrn_detector_area_resol_mean 8.1956
_diffrn_detector_type            Onyx
_diffrn_measured_fraction_theta_full 0.993
_diffrn_measured_fraction_theta_max 0.994
_diffrn_measurement_details      
;
List of Runs (angles in degrees, time in seconds):

  # Type    Start    End  Width  t~exp~   \w     \q     \k     \f   Frames
#--------------------------------------------------------------------------
  1  \f      0.00 270.00   1.00   18.00   0.00  29.00 -10.00    --   270
  2  \w     25.00  75.00   1.00   30.00    --   40.00 -79.00   0.00   50
  3  \w    -40.00  75.00   1.00   30.00    --   40.00 -79.00 120.00  115
  4  \w    -40.00 -14.00   1.00   30.00    --   40.00 -79.00 240.00   26
;
_diffrn_measurement_device       'four-circle diffractometer'
_diffrn_measurement_device_type  'Xcalibur, Onyx'
_diffrn_measurement_method       '\w and \f scans'
_diffrn_orient_matrix_type       
'CrysAlisPro convention (1999,Acta A55,543-557)'
_diffrn_orient_matrix_UB_11      -0.0277819000
_diffrn_orient_matrix_UB_12      -0.0360206000
_diffrn_orient_matrix_UB_13      0.0283201000
_diffrn_orient_matrix_UB_21      0.0526480000
_diffrn_orient_matrix_UB_22      0.0212683000
_diffrn_orient_matrix_UB_23      0.0345110000
_diffrn_orient_matrix_UB_31      -0.0286244000
_diffrn_orient_matrix_UB_32      0.0740931000
_diffrn_orient_matrix_UB_33      0.0038472000
_diffrn_radiation_monochromator  graphite
_diffrn_radiation_probe          x-ray
_diffrn_radiation_type           MoK\a
_diffrn_radiation_wavelength     0.71073
_diffrn_source                   'fine-focus sealed X-ray tube'
_diffrn_source_type              'Enhance (Mo) X-ray Source'
_diffrn_standards_number         0
_reflns_Friedel_coverage         0.000
_reflns_Friedel_fraction_full    .
_reflns_Friedel_fraction_max     .
_reflns_number_gt                3605
_reflns_number_total             4942
_reflns_odcompleteness_completeness 99.18
_reflns_odcompleteness_iscentric 1
_reflns_odcompleteness_theta     26.32
_reflns_special_details          
;
 Reflections were merged by SHELXL according to the crystal
 class for the calculation of statistics and refinement.
 
 _reflns_Friedel_fraction is defined as the number of unique
 Friedel pairs measured divided by the number that would be
 possible theoretically, ignoring centric projections and
 systematic absences.
;
_reflns_threshold_expression     'I > 2\s(I)'
_computing_cell_refinement       'CrysAlisPro 1.171.38.46 (Rigaku OD, 2015)'
_computing_data_collection       'CrysAlisPro 1.171.38.46 (Rigaku OD, 2015)'
_computing_data_reduction        'CrysAlisPro 1.171.38.46 (Rigaku OD, 2015)'
_computing_molecular_graphics    'Olex2 (Dolomanov et al., 2009)'
_computing_publication_material  'Olex2 (Dolomanov et al., 2009)'
_computing_structure_refinement  'ShelXL (Sheldrick, 2015)'
_computing_structure_solution    'ShelXS (Sheldrick, 2008)'
_refine_diff_density_max         1.327
_refine_diff_density_min         -1.337
_refine_diff_density_rms         0.250
_refine_ls_extinction_coef       .
_refine_ls_extinction_method     none
_refine_ls_goodness_of_fit_ref   1.011
_refine_ls_hydrogen_treatment    mixed
_refine_ls_matrix_type           full
_refine_ls_number_parameters     143
_refine_ls_number_reflns         4942
_refine_ls_number_restraints     3
_refine_ls_R_factor_all          0.0623
_refine_ls_R_factor_gt           0.0354
_refine_ls_restrained_S_all      1.011
_refine_ls_shift/su_max          0.001
_refine_ls_shift/su_mean         0.000
_refine_ls_structure_factor_coef Fsqd
_refine_ls_weighting_details     
'w=1/[\s^2^(Fo^2^)+(0.0161P)^2^] where P=(Fo^2^+2Fc^2^)/3'
_refine_ls_weighting_scheme      calc
_refine_ls_wR_factor_gt          0.0577
_refine_ls_wR_factor_ref         0.0670
_refine_special_details          ?
_olex2_refinement_description    
;
1. Fixed Uiso
 At 1.2 times of:
  All C(H) groups, All N(H) groups, All N(H,H) groups
 At 1.5 times of:
  All C(H,H,H) groups, All O(H,H) groups
2. Restrained distances
 O1W-H1WB = O1W-H1WA
 0.88 with sigma of 0.02
 H1WA-H1WB
 1.44 with sigma of 0.02
3.a Riding coordinates:
 N1(H1)
3.b Aromatic/amide H refined with riding coordinates:
 N3(H3), C5(H5), C6(H6)
3.c X=CH2 refined with riding coordinates:
 N2(H2A,H2B)
3.d Idealised Me refined as rotating group:
 C7(H7A,H7B,H7C)
;
_atom_sites_solution_hydrogens   mixed
_atom_sites_solution_primary     heavy
_atom_sites_solution_secondary   ?
loop_
_atom_site_label
_atom_site_type_symbol
_atom_site_fract_x
_atom_site_fract_y
_atom_site_fract_z
_atom_site_U_iso_or_equiv
_atom_site_adp_type
_atom_site_occupancy
_atom_site_site_symmetry_order
_atom_site_calc_flag
_atom_site_refinement_flags_posn
_atom_site_refinement_flags_adp
_atom_site_refinement_flags_occupancy
_atom_site_disorder_assembly
_atom_site_disorder_group
Sb Sb -0.18954(2) 0.62339(3) 0.23277(2) 0.01075(6) Uani 1 1 d . . . . .
Br2 Br -0.01606(4) 0.38018(4) 0.23497(3) 0.01776(10) Uani 1 1 d . . . . .
Br4 Br -0.35850(4) 0.86153(5) 0.23101(3) 0.01831(10) Uani 1 1 d . . . . .
Br3 Br -0.24812(4) 0.64191(4) 0.06170(3) 0.01736(10) Uani 1 1 d . . . . .
Br5 Br -0.11877(4) 0.61214(5) 0.41129(2) 0.01769(10) Uani 1 1 d . . . . .
Br1 Br -0.35905(4) 0.40891(5) 0.22141(3) 0.01918(10) Uani 1 1 d . . . . .
N3 N 0.1772(3) 0.7243(4) 0.4883(2) 0.0164(8) Uani 1 1 d . . . . .
H3 H 0.097384 0.701726 0.467033 0.020 Uiso 1 1 calc R . . . .
N1 N 0.3754(3) 0.7115(4) 0.4781(2) 0.0160(7) Uani 1 1 d . . . . .
H1 H 0.425842 0.681545 0.451230 0.019 Uiso 1 1 d R . . . .
N2 N 0.2149(4) 0.5756(4) 0.3814(2) 0.0220(8) Uani 1 1 d . . . . .
H2A H 0.266509 0.539122 0.355491 0.026 Uiso 1 1 calc R . . . .
H2B H 0.135516 0.549522 0.362768 0.026 Uiso 1 1 calc R . . . .
C7 C 0.1193(4) 0.8645(5) 0.5973(3) 0.0208(9) Uani 1 1 d . . . . .
H7A H 0.127123 0.980132 0.608301 0.031 Uiso 1 1 calc GR . . . .
H7B H 0.130608 0.806930 0.650467 0.031 Uiso 1 1 calc GR . . . .
H7C H 0.036520 0.840892 0.558121 0.031 Uiso 1 1 calc GR . . . .
C5 C 0.3406(4) 0.8487(5) 0.5921(3) 0.0183(9) Uani 1 1 d . . . . .
H5 H 0.371878 0.907990 0.642993 0.022 Uiso 1 1 calc R . . . .
C6 C 0.4176(4) 0.7976(4) 0.5492(3) 0.0180(9) Uani 1 1 d . . . . .
H6 H 0.503708 0.823401 0.570058 0.022 Uiso 1 1 calc R . . . .
C2 C 0.2563(4) 0.6689(4) 0.4478(3) 0.0164(9) Uani 1 1 d . . . . .
C4 C 0.2153(4) 0.8124(4) 0.5597(3) 0.0166(9) Uani 1 1 d . . . . .
O1W O 0.5609(3) 0.6051(3) 0.4176(2) 0.0229(7) Uani 1 1 d D . . . .
H1WA H 0.631(3) 0.662(5) 0.437(3) 0.034 Uiso 1 1 d DR . . . .
H1WB H 0.560(4) 0.573(5) 0.3668(16) 0.034 Uiso 1 1 d DR . . . .

loop_
_atom_site_aniso_label
_atom_site_aniso_U_11
_atom_site_aniso_U_22
_atom_site_aniso_U_33
_atom_site_aniso_U_23
_atom_site_aniso_U_13
_atom_site_aniso_U_12
Sb 0.01010(13) 0.01052(11) 0.01192(12) -0.00011(9) 0.00384(11) -0.00006(10)
Br2 0.0154(2) 0.01433(18) 0.0240(2) -0.00245(16) 0.00678(19) 0.00147(16)
Br4 0.0153(2) 0.0196(2) 0.0209(2) -0.00299(16) 0.00682(18) 0.00388(16)
Br3 0.0194(2) 0.02028(19) 0.01227(18) 0.00023(15) 0.00479(18) 0.00219(17)
Br5 0.0171(2) 0.0229(2) 0.01260(19) 0.00163(15) 0.00391(18) -0.00302(17)
Br1 0.0151(2) 0.01929(19) 0.0237(2) 0.00036(16) 0.00684(19) -0.00609(16)
N3 0.0151(19) 0.0150(16) 0.0200(18) 0.0011(13) 0.0070(17) -0.0010(14)
N1 0.0143(19) 0.0176(16) 0.0160(17) 0.0028(13) 0.0045(16) 0.0023(14)
N2 0.023(2) 0.0191(17) 0.024(2) -0.0056(14) 0.0061(18) -0.0027(15)
C7 0.017(2) 0.024(2) 0.020(2) -0.0011(17) 0.006(2) -0.0002(18)
C5 0.021(2) 0.022(2) 0.0100(18) -0.0001(15) 0.0027(18) -0.0007(18)
C6 0.016(2) 0.0176(19) 0.015(2) 0.0071(15) -0.0035(19) -0.0011(16)
C2 0.018(2) 0.0124(18) 0.017(2) 0.0025(14) 0.0036(19) 0.0005(16)
C4 0.020(2) 0.0155(18) 0.0134(19) 0.0040(14) 0.0039(19) -0.0011(17)
O1W 0.0189(18) 0.0236(16) 0.0256(17) -0.0030(13) 0.0059(15) -0.0031(13)

_geom_special_details            
;
 All esds (except the esd in the dihedral angle between two l.s. planes)
 are estimated using the full covariance matrix.  The cell esds are taken
 into account individually in the estimation of esds in distances, angles
 and torsion angles; correlations between esds in cell parameters are only
 used when they are defined by crystal symmetry.  An approximate (isotropic)
 treatment of cell esds is used for estimating esds involving l.s. planes.
;
loop_
_geom_bond_atom_site_label_1
_geom_bond_atom_site_label_2
_geom_bond_distance
_geom_bond_site_symmetry_2
_geom_bond_publ_flag
Sb Br2 3.0799(9) 2 ?
Sb Br2 2.8115(9) . ?
Sb Br4 2.7471(8) . ?
Sb Br3 2.7229(8) . ?
Sb Br5 2.8317(9) . ?
Sb Br1 2.5829(8) . ?
N3 C2 1.358(5) . ?
N3 C4 1.350(5) . ?
N1 C6 1.339(5) . ?
N1 C2 1.330(5) . ?
N2 C2 1.314(5) . ?
C7 C4 1.475(6) . ?
C5 C6 1.355(6) . ?
C5 C4 1.383(6) . ?

loop_
_geom_angle_atom_site_label_1
_geom_angle_atom_site_label_2
_geom_angle_atom_site_label_3
_geom_angle
_geom_angle_site_symmetry_1
_geom_angle_site_symmetry_3
_geom_angle_publ_flag
Br2 Sb Br2 90.79(3) . 2 ?
Br2 Sb Br5 89.67(2) . . ?
Br4 Sb Br2 89.07(3) . 2 ?
Br4 Sb Br2 179.820(19) . . ?
Br4 Sb Br5 90.20(2) . . ?
Br3 Sb Br2 89.78(2) . . ?
Br3 Sb Br2 93.91(2) . 2 ?
Br3 Sb Br4 90.34(2) . . ?
Br3 Sb Br5 177.421(16) . . ?
Br5 Sb Br2 83.58(2) . 2 ?
Br1 Sb Br2 174.377(16) . 2 ?
Br1 Sb Br2 90.00(3) . . ?
Br1 Sb Br4 90.13(3) . . ?
Br1 Sb Br3 91.66(2) . . ?
Br1 Sb Br5 90.86(2) . . ?
C4 N3 C2 123.0(4) . . ?
C2 N1 C6 121.3(4) . . ?
C6 C5 C4 118.2(4) . . ?
N1 C6 C5 121.6(4) . . ?
N1 C2 N3 117.7(4) . . ?
N2 C2 N3 120.2(4) . . ?
N2 C2 N1 122.1(4) . . ?
N3 C4 C7 117.3(4) . . ?
N3 C4 C5 118.0(4) . . ?
C5 C4 C7 124.6(4) . . ?

loop_
_geom_hbond_atom_site_label_D
_geom_hbond_atom_site_label_H
_geom_hbond_atom_site_label_A
_geom_hbond_distance_DH
_geom_hbond_distance_HA
_geom_hbond_distance_DA
_geom_hbond_angle_DHA
_geom_hbond_site_symmetry_A
_geom_hbond_publ_flag
N3 H3 Br5 0.88 2.44 3.321(4) 174.5 . yes
N1 H1 O1W 0.86 1.89 2.739(5) 166.7 . yes
N2 H2A Br4 0.88 2.51 3.348(4) 160.4 2_545 yes
N2 H2B Br2 0.88 2.68 3.384(4) 137.6 . yes
O1W H1WA Br3 0.900(18) 2.66(3) 3.412(3) 142(4) 4_676 yes

_shelx_res_file                  
;
TITL za411_NU_ABS in P21/c #14
    2a4mprmsbbr.res
    created by SHELXL-2017/1 at 18:43:30 on 04-Jun-2020
REM reset to P21/c #14
CELL 0.71073 11.296 8.333 16.662 90 108.1 90
ZERR 4 0.004 0.003 0.004 0 0.02 0
LATT 1
SYMM -X,0.5+Y,0.5-Z
SFAC C H Br N O Sb
UNIT 20 44 20 12 4 4
EQIV $1 -X,-0.5+Y,0.5-Z
EQIV $2 1+X,1.5-Y,0.5+Z
EQIV $3 -X,0.5+Y,0.5-Z
DFIX 0.88 O1W H1Wb O1W H1Wa
DFIX 1.44 H1Wa H1Wb

L.S. 4
PLAN  10
SIZE 0.06 0.13 0.22
TEMP -173(2)
HTAB N1 O1W
HTAB N3 Br5
HTAB N2 Br2
HTAB N2 Br4_$1
HTAB O1W Br3_$2
BIND Sb Br2_$3
BOND
fmap 2
acta
REM <olex2.extras>
REM <HklSrc "%.\\res068.hkl">
REM </olex2.extras>

WGHT    0.016100
FVAR       0.11125
SB    6   -0.189544    0.623393    0.232766    11.00000    0.01010    0.01052 =
         0.01192   -0.00011    0.00384   -0.00006
BR2   3   -0.016060    0.380181    0.234968    11.00000    0.01544    0.01433 =
         0.02397   -0.00245    0.00678    0.00147
BR4   3   -0.358505    0.861533    0.231013    11.00000    0.01528    0.01964 =
         0.02085   -0.00299    0.00682    0.00388
BR3   3   -0.248117    0.641914    0.061700    11.00000    0.01944    0.02028 =
         0.01227    0.00023    0.00479    0.00219
BR5   3   -0.118775    0.612143    0.411293    11.00000    0.01714    0.02285 =
         0.01260    0.00163    0.00391   -0.00302
BR1   3   -0.359051    0.408911    0.221405    11.00000    0.01507    0.01929 =
         0.02373    0.00036    0.00684   -0.00609
N3    4    0.177152    0.724286    0.488294    11.00000    0.01511    0.01498 =
         0.02003    0.00107    0.00696   -0.00104
AFIX  43
H3    2    0.097384    0.701726    0.467033    11.00000   -1.20000
AFIX   0
N1    4    0.375432    0.711455    0.478130    11.00000    0.01430    0.01757 =
         0.01596    0.00277    0.00454    0.00230
AFIX   3
H1    2    0.425842    0.681545    0.451230    11.00000   -1.20000
AFIX   0
N2    4    0.214888    0.575577    0.381367    11.00000    0.02256    0.01908 =
         0.02372   -0.00559    0.00610   -0.00272
AFIX  93
H2A   2    0.266509    0.539122    0.355491    11.00000   -1.20000
H2B   2    0.135516    0.549522    0.362768    11.00000   -1.20000
AFIX   0
C7    1    0.119329    0.864457    0.597310    11.00000    0.01749    0.02440 =
         0.02030   -0.00115    0.00575   -0.00018
AFIX 137
H7A   2    0.127123    0.980132    0.608301    11.00000   -1.50000
H7B   2    0.130608    0.806930    0.650467    11.00000   -1.50000
H7C   2    0.036520    0.840892    0.558121    11.00000   -1.50000
AFIX   0
C5    1    0.340618    0.848722    0.592065    11.00000    0.02107    0.02240 =
         0.00996   -0.00007    0.00273   -0.00071
AFIX  43
H5    2    0.371878    0.907990    0.642993    11.00000   -1.20000
AFIX   0
C6    1    0.417636    0.797562    0.549196    11.00000    0.01575    0.01761 =
         0.01505    0.00714   -0.00347   -0.00114
AFIX  43
H6    2    0.503708    0.823401    0.570058    11.00000   -1.20000
AFIX   0
C2    1    0.256323    0.668913    0.447772    11.00000    0.01818    0.01240 =
         0.01736    0.00254    0.00359    0.00053
C4    1    0.215285    0.812394    0.559732    11.00000    0.02016    0.01549 =
         0.01339    0.00404    0.00394   -0.00115

O1W   5    0.560877    0.605109    0.417628    11.00000    0.01892    0.02357 =
         0.02558   -0.00299    0.00593   -0.00310
H1WA  2    0.631492    0.662431    0.437314    11.00000   -1.50000
H1WB  2    0.559568    0.573427    0.366754    11.00000   -1.50000
HKLF 4


REM  za411_NU_ABS in P21/c #14
REM R1 =  0.0354 for    3605 Fo > 4sig(Fo)  and  0.0623 for all    4942 data
REM    143 parameters refined using      3 restraints

END

WGHT      0.0161      0.0000

REM Highest difference peak  1.327,  deepest hole -1.337,  1-sigma level  0.250
Q1    1   0.0596  0.3800  0.4155  11.00000  0.05    1.33
Q2    1  -0.0468  0.5041  0.4568  11.00000  0.05    0.91
Q3    1   0.0350  0.8028  0.5925  11.00000  0.05    0.87
Q4    1   0.2738  0.6343  0.2745  11.00000  0.05    0.87
Q5    1   0.0592  1.1084  0.6352  11.00000  0.05    0.86
Q6    1   0.5026  0.7967  0.7236  11.00000  0.05    0.85
Q7    1   0.2473  0.9262  0.6992  11.00000  0.05    0.85
Q8    1  -0.0042  0.4098  0.4482  11.00000  0.05    0.84
Q9    1  -0.3145  0.5236  0.1442  11.00000  0.05    0.81
Q10   1   0.1333  0.6484  0.4910  11.00000  0.05    0.80
;
_shelx_res_checksum              4324
_olex2_submission_special_instructions 'No special instructions were received'
_oxdiff_exptl_absorpt_empirical_details 
;
Empirical correction (ABSPACK) includes:
- Absorption correction using spherical harmonics
- Frame scaling
;
_oxdiff_exptl_absorpt_empirical_full_max 1.192
_oxdiff_exptl_absorpt_empirical_full_min 0.802
####################################################################### 
# 
# This file contains crystal structure data downloaded from the 
# Cambridge Structural Database (CSD) hosted by the Cambridge 
# Crystallographic Data Centre (CCDC).
# 
# Full information about CCDC data access policies and citation 
# guidelines are available at http://www.ccdc.cam.ac.uk/access/V1 
# 
# Audit and citation data items may have been added by the CCDC. 
# Please retain this information to preserve the provenance of 
# this file and to allow appropriate attribution of the data. 
# 
#######################################################################

data_2shprmbibr
_database_code_depnum_ccdc_archive 'CCDC 2023491'
loop_
_audit_author_name
_audit_author_address
'Magdalena Owczarek'
;Los Alamos National Laboratory
United States of America
;
_audit_update_record             
;
2020-08-15 deposited with the CCDC.	2021-05-06 downloaded from the CCDC.
;
_audit_creation_date             2020-08-12
_audit_creation_method           
;
Olex2 1.2
(compiled 2018.05.29 svn.r3508 for OlexSys, GUI svn.r5506)
;
_shelx_SHELXL_version_number     2017/1
_chemical_name_common            ?
_chemical_name_systematic        ?
_chemical_formula_moiety         'Bi Br5, 2(C4 H5 N2 S)'
_chemical_formula_sum            'C8 H10 Bi Br5 N4 S2'
_chemical_formula_weight         834.85
_chemical_melting_point          ?
_chemical_oxdiff_formula         'C8 H10 N4 S2 Bi Br5'
loop_
_atom_type_symbol
_atom_type_description
_atom_type_scat_dispersion_real
_atom_type_scat_dispersion_imag
_atom_type_scat_source
C C 0.0033 0.0016 'International Tables Vol C Tables 4.2.6.8 and 6.1.1.4'
H H 0.0000 0.0000 'International Tables Vol C Tables 4.2.6.8 and 6.1.1.4'
Bi Bi -4.1077 10.2566 'International Tables Vol C Tables 4.2.6.8 and 6.1.1.4'
Br Br -0.2901 2.4595 'International Tables Vol C Tables 4.2.6.8 and 6.1.1.4'
N N 0.0061 0.0033 'International Tables Vol C Tables 4.2.6.8 and 6.1.1.4'
S S 0.1246 0.1234 'International Tables Vol C Tables 4.2.6.8 and 6.1.1.4'

_shelx_space_group_comment       
;
The symmetry employed for this shelxl refinement is uniquely defined
by the following loop, which should always be used as a source of
symmetry information in preference to the above space-group names.
They are only intended as comments.
;
_space_group_crystal_system      monoclinic
_space_group_IT_number           14
_space_group_name_H-M_alt        'P 1 21/n 1'
_space_group_name_Hall           '-P 2yn'
loop_
_space_group_symop_operation_xyz
'x, y, z'
'-x+1/2, y+1/2, -z+1/2'
'-x, -y, -z'
'x-1/2, -y-1/2, z-1/2'

_cell_length_a                   5.752(4)
_cell_length_b                   15.263(5)
_cell_length_c                   10.633(4)
_cell_angle_alpha                90
_cell_angle_beta                 104.77(2)
_cell_angle_gamma                90
_cell_volume                     902.7(8)
_cell_formula_units_Z            2
_cell_measurement_reflns_used    2826
_cell_measurement_temperature    100(2)
_cell_measurement_theta_max      36.0420
_cell_measurement_theta_min      5.2930
_shelx_estimated_absorpt_T_max   0.187
_shelx_estimated_absorpt_T_min   0.171
_exptl_absorpt_coefficient_mu    21.058
_exptl_absorpt_correction_T_max  0.223
_exptl_absorpt_correction_T_min  0.167
_exptl_absorpt_correction_type   analytical
_exptl_absorpt_process_details   
;
CrysAlisPro 1.171.38.46 (Rigaku Oxford Diffraction, 2015)
Analytical numeric absorption correction using a multifaceted crystal
			model based on expressions derived by R.C. Clark & J.S. Reid.
(Clark, R. C. & Reid, J. S. (1995). Acta Cryst. A51, 887-897)
Empirical absorption correction using spherical harmonics,
 implemented in SCALE3 ABSPACK scaling algorithm.
;
_exptl_absorpt_special_details   ?
_exptl_crystal_colour            'dark red'
_exptl_crystal_colour_modifier   dark
_exptl_crystal_colour_primary    red
_exptl_crystal_density_diffrn    3.072
_exptl_crystal_density_meas      ?
_exptl_crystal_density_method    ?
_exptl_crystal_description       block
_exptl_crystal_F_000             752
loop_
_exptl_crystal_face_index_h
_exptl_crystal_face_index_k
_exptl_crystal_face_index_l
_exptl_crystal_face_perp_dist
0 -21 -1 0.0686
0 21 1 0.0686
5 12 -11 0.0604
-5 -12 11 0.0604
4 -16 -9 0.0715
-4 16 9 0.0715
1 -8 13 0.0427
7 3 3 0.0600
-7 -3 -3 0.0600
7 -12 0 0.0578
-7 12 0 0.0578
-2 -14 -10 0.0610
-6 7 12 0.0595
6 -7 -12 0.0595
0 8 13 0.0416

_exptl_crystal_size_max          0.13
_exptl_crystal_size_mid          0.12
_exptl_crystal_size_min          0.12
loop_
_exptl_oxdiff_crystal_face_indexfrac_h
_exptl_oxdiff_crystal_face_indexfrac_k
_exptl_oxdiff_crystal_face_indexfrac_l
_exptl_oxdiff_crystal_face_x
_exptl_oxdiff_crystal_face_y
_exptl_oxdiff_crystal_face_z
-0.0000 -21.0000 -1.0000 0.0402 0.1522 0.9652
0.0000 21.0000 1.0000 -0.0402 -0.1522 -0.9652
5.0000 12.0000 -11.0000 -0.4931 -0.8159 -0.3720
-5.0000 -12.0000 11.0000 0.4931 0.8159 0.3720
4.0000 -16.0000 -9.0000 -0.2775 -0.4521 0.8689
-4.0000 16.0000 9.0000 0.2775 0.4521 -0.8689
1.0000 -8.0000 13.0000 0.9677 0.1435 0.2464
7.0000 3.0000 3.0000 0.6066 -0.7614 -0.0774
-7.0000 -3.0000 -3.0000 -0.6066 0.7614 0.0774
7.0000 -12.0000 -0.0000 0.4830 -0.6863 0.6350
-7.0000 12.0000 0.0000 -0.4830 0.6863 -0.6350
-2.0000 -14.0000 -10.0000 -0.7160 0.1873 0.7115
-6.0000 7.0000 12.0000 0.4028 0.7912 -0.5150
6.0000 -7.0000 -12.0000 -0.4028 -0.7912 0.5150
-0.0000 8.0000 13.0000 0.8260 0.1280 -0.4941

_exptl_transmission_factor_max   ?
_exptl_transmission_factor_min   ?
_diffrn_reflns_av_R_equivalents  0.0338
_diffrn_reflns_av_unetI/netI     0.0463
_diffrn_reflns_Laue_measured_fraction_full 0.980
_diffrn_reflns_Laue_measured_fraction_max 0.964
_diffrn_reflns_limit_h_max       7
_diffrn_reflns_limit_h_min       -7
_diffrn_reflns_limit_k_max       11
_diffrn_reflns_limit_k_min       -20
_diffrn_reflns_limit_l_max       13
_diffrn_reflns_limit_l_min       -14
_diffrn_reflns_number            5070
_diffrn_reflns_point_group_measured_fraction_full 0.980
_diffrn_reflns_point_group_measured_fraction_max 0.964
_diffrn_reflns_theta_full        25.242
_diffrn_reflns_theta_max         28.692
_diffrn_reflns_theta_min         4.781
_diffrn_ambient_temperature      100(2)
_diffrn_detector                 'CCD plate'
_diffrn_detector_area_resol_mean 8.1956
_diffrn_detector_type            Onyx
_diffrn_measured_fraction_theta_full 0.980
_diffrn_measured_fraction_theta_max 0.964
_diffrn_measurement_details      
;
List of Runs (angles in degrees, time in seconds):

  # Type    Start    End  Width  t~exp~   \w     \q     \k     \f   Frames
#--------------------------------------------------------------------------
  1  \f      0.00 245.00   1.00   30.00   0.00  29.00 -25.00    --   245
  2  \w     25.00  50.00   1.00   55.00    --   40.00 -79.00   0.00   25
;
_diffrn_measurement_device       'four-circle diffractometer'
_diffrn_measurement_device_type  'Xcalibur, Onyx'
_diffrn_measurement_method       '\w and \f scans'
_diffrn_orient_matrix_type       
'CrysAlisPro convention (1999,Acta A55,543-557)'
_diffrn_orient_matrix_UB_11      0.0602712000
_diffrn_orient_matrix_UB_12      -0.0050906000
_diffrn_orient_matrix_UB_13      0.0666687000
_diffrn_orient_matrix_UB_21      -0.1116728000
_diffrn_orient_matrix_UB_22      -0.0079513000
_diffrn_orient_matrix_UB_23      0.0147375000
_diffrn_orient_matrix_UB_31      0.0127361000
_diffrn_orient_matrix_UB_32      -0.0454858000
_diffrn_orient_matrix_UB_33      -0.0100169000
_diffrn_radiation_monochromator  graphite
_diffrn_radiation_probe          x-ray
_diffrn_radiation_type           MoK\a
_diffrn_radiation_wavelength     0.71073
_diffrn_source                   'fine-focus sealed X-ray tube'
_diffrn_source_type              'Enhance (Mo) X-ray Source'
_diffrn_standards_number         0
_reflns_Friedel_coverage         0.000
_reflns_Friedel_fraction_full    .
_reflns_Friedel_fraction_max     .
_reflns_number_gt                1902
_reflns_number_total             2247
_reflns_odcompleteness_completeness 97.10
_reflns_odcompleteness_iscentric 1
_reflns_odcompleteness_theta     26.32
_reflns_special_details          
;
 Reflections were merged by SHELXL according to the crystal
 class for the calculation of statistics and refinement.
 
 _reflns_Friedel_fraction is defined as the number of unique
 Friedel pairs measured divided by the number that would be
 possible theoretically, ignoring centric projections and
 systematic absences.
;
_reflns_threshold_expression     'I > 2\s(I)'
_computing_cell_refinement       'CrysAlisPro 1.171.38.46 (Rigaku OD, 2015)'
_computing_data_collection       'CrysAlisPro 1.171.38.46 (Rigaku OD, 2015)'
_computing_data_reduction        'CrysAlisPro 1.171.38.46 (Rigaku OD, 2015)'
_computing_molecular_graphics    'Olex2 (Dolomanov et al., 2009)'
_computing_publication_material  'Olex2 (Dolomanov et al., 2009)'
_computing_structure_refinement  'ShelXL (Sheldrick, 2015)'
_computing_structure_solution    'ShelXS (Sheldrick, 2008)'
_refine_diff_density_max         1.921
_refine_diff_density_min         -1.563
_refine_diff_density_rms         0.213
_refine_ls_extinction_coef       .
_refine_ls_extinction_method     none
_refine_ls_goodness_of_fit_ref   1.030
_refine_ls_hydrogen_treatment    constr
_refine_ls_matrix_type           full
_refine_ls_number_parameters     94
_refine_ls_number_reflns         2247
_refine_ls_number_restraints     2
_refine_ls_R_factor_all          0.0355
_refine_ls_R_factor_gt           0.0266
_refine_ls_restrained_S_all      1.029
_refine_ls_shift/su_max          0.001
_refine_ls_shift/su_mean         0.000
_refine_ls_structure_factor_coef Fsqd
_refine_ls_weighting_details     
'w=1/[\s^2^(Fo^2^)+(0.0187P)^2^] where P=(Fo^2^+2Fc^2^)/3'
_refine_ls_weighting_scheme      calc
_refine_ls_wR_factor_gt          0.0536
_refine_ls_wR_factor_ref         0.0566
_refine_special_details          ?
_olex2_refinement_description    
;
1. Fixed Uiso
 At 1.2 times of:
  All C(H) groups, All N(H) groups
2. Restrained distances
 N1-H1 = N3-H3
 0.88 with sigma of 0.02
3.a Riding coordinates:
 N1(H1), N3(H3)
3.b Aromatic/amide H refined with riding coordinates:
 C6(H6), C4(H4), C5(H5)
;
_atom_sites_solution_hydrogens   mixed
_atom_sites_solution_primary     heavy
_atom_sites_solution_secondary   ?
loop_
_atom_site_label
_atom_site_type_symbol
_atom_site_fract_x
_atom_site_fract_y
_atom_site_fract_z
_atom_site_U_iso_or_equiv
_atom_site_adp_type
_atom_site_occupancy
_atom_site_site_symmetry_order
_atom_site_calc_flag
_atom_site_refinement_flags_posn
_atom_site_refinement_flags_adp
_atom_site_refinement_flags_occupancy
_atom_site_disorder_assembly
_atom_site_disorder_group
Bi Bi 1.500000 0.500000 0.500000 0.01077(7) Uani 1 2 d S T P . .
Br2 Br 1.34712(9) 0.56022(3) 0.24334(5) 0.02014(12) Uani 1 1 d . . . . .
Br3 Br 1.45361(9) 0.32515(3) 0.41086(5) 0.01549(11) Uani 1 1 d . . . . .
S S 0.2129(2) 0.39972(8) -0.03903(14) 0.0178(3) Uani 1 1 d . . . . .
Br1 Br 1.000000 0.500000 0.500000 0.0289(2) Uani 1 2 d S T P . .
N1 N 0.6685(7) 0.3970(2) 0.1056(4) 0.0148(9) Uani 1 1 d D . . . .
H1 H 0.655499 0.453459 0.088153 0.018 Uiso 1 1 d DR . . . .
C6 C 0.8638(9) 0.3609(3) 0.1818(5) 0.0168(10) Uani 1 1 d . . . . .
H6 H 1.002514 0.395726 0.215530 0.020 Uiso 1 1 calc R . . . .
N3 N 0.4689(7) 0.2663(2) 0.0845(4) 0.0159(9) Uani 1 1 d D . . . .
H3 H 0.339145 0.236750 0.049308 0.019 Uiso 1 1 d DR . . . .
C4 C 0.6608(9) 0.2272(3) 0.1588(5) 0.0167(11) Uani 1 1 d . . . . .
H4 H 0.655756 0.166169 0.175345 0.020 Uiso 1 1 calc R . . . .
C2 C 0.4568(8) 0.3544(3) 0.0532(5) 0.0125(9) Uani 1 1 d . . . . .
C5 C 0.8665(9) 0.2734(3) 0.2123(5) 0.0173(10) Uani 1 1 d . . . . .
H5 H 1.003819 0.246343 0.267465 0.021 Uiso 1 1 calc R . . . .

loop_
_atom_site_aniso_label
_atom_site_aniso_U_11
_atom_site_aniso_U_22
_atom_site_aniso_U_33
_atom_site_aniso_U_23
_atom_site_aniso_U_13
_atom_site_aniso_U_12
Bi 0.00762(12) 0.01186(13) 0.01254(13) 0.00012(10) 0.00206(9) 0.00056(9)
Br2 0.0226(3) 0.0209(2) 0.0145(3) 0.0027(2) 0.0002(2) -0.0035(2)
Br3 0.0141(2) 0.0140(2) 0.0171(3) -0.00180(18) 0.0018(2) 0.00191(18)
S 0.0135(6) 0.0160(6) 0.0218(7) 0.0017(5) 0.0008(5) -0.0011(5)
Br1 0.0160(4) 0.0262(4) 0.0498(6) 0.0049(4) 0.0182(4) 0.0023(3)
N1 0.015(2) 0.0097(19) 0.020(2) -0.0004(17) 0.0042(18) -0.0017(16)
C6 0.013(2) 0.023(3) 0.014(3) -0.003(2) 0.004(2) -0.002(2)
N3 0.015(2) 0.0124(19) 0.020(2) -0.0044(17) 0.0052(19) -0.0039(17)
C4 0.020(3) 0.014(2) 0.017(3) -0.001(2) 0.007(2) 0.003(2)
C2 0.012(2) 0.015(2) 0.011(2) -0.0011(18) 0.0038(19) 0.0000(19)
C5 0.016(2) 0.015(2) 0.020(3) -0.001(2) 0.003(2) 0.003(2)

_geom_special_details            
;
 All esds (except the esd in the dihedral angle between two l.s. planes)
 are estimated using the full covariance matrix.  The cell esds are taken
 into account individually in the estimation of esds in distances, angles
 and torsion angles; correlations between esds in cell parameters are only
 used when they are defined by crystal symmetry.  An approximate (isotropic)
 treatment of cell esds is used for estimating esds involving l.s. planes.
;
loop_
_geom_bond_atom_site_label_1
_geom_bond_atom_site_label_2
_geom_bond_distance
_geom_bond_site_symmetry_2
_geom_bond_publ_flag
Bi Br2 2.8004(11) 3_866 ?
Bi Br2 2.8004(11) . ?
Bi Br3 2.8219(9) . ?
Bi Br3 2.8219(9) 3_866 ?
Bi Br1 2.876(2) 1_655 ?
Bi Br1 2.876(2) . ?
S C2 1.645(5) . ?
N1 C6 1.326(7) . ?
N1 C2 1.367(6) . ?
C6 C5 1.373(7) . ?
N3 C4 1.324(7) . ?
N3 C2 1.384(6) . ?
C4 C5 1.370(7) . ?

loop_
_geom_angle_atom_site_label_1
_geom_angle_atom_site_label_2
_geom_angle_atom_site_label_3
_geom_angle
_geom_angle_site_symmetry_1
_geom_angle_site_symmetry_3
_geom_angle_publ_flag
Br2 Bi Br2 180.0 3_866 . ?
Br2 Bi Br3 89.78(2) . 3_866 ?
Br2 Bi Br3 90.22(2) 3_866 3_866 ?
Br2 Bi Br3 90.22(2) . . ?
Br2 Bi Br3 89.78(2) 3_866 . ?
Br2 Bi Br1 86.24(3) 3_866 1_655 ?
Br2 Bi Br1 86.24(3) . . ?
Br2 Bi Br1 93.76(3) . 1_655 ?
Br2 Bi Br1 93.76(3) 3_866 . ?
Br3 Bi Br3 180.0 . 3_866 ?
Br3 Bi Br1 89.488(12) . . ?
Br3 Bi Br1 90.511(12) 3_866 . ?
Br3 Bi Br1 90.512(12) . 1_655 ?
Br3 Bi Br1 89.489(12) 3_866 1_655 ?
Br1 Bi Br1 180.0 1_655 . ?
Bi Br1 Bi 180.0 1_455 . ?
C6 N1 C2 125.4(4) . . ?
N1 C6 C5 120.4(5) . . ?
C4 N3 C2 124.4(4) . . ?
N3 C4 C5 121.1(4) . . ?
N1 C2 S 125.4(4) . . ?
N1 C2 N3 112.3(4) . . ?
N3 C2 S 122.3(4) . . ?
C4 C5 C6 116.5(5) . . ?

loop_
_geom_hbond_atom_site_label_D
_geom_hbond_atom_site_label_H
_geom_hbond_atom_site_label_A
_geom_hbond_distance_DH
_geom_hbond_distance_HA
_geom_hbond_distance_DA
_geom_hbond_angle_DHA
_geom_hbond_site_symmetry_A
_geom_hbond_publ_flag
N1 H1 S 0.88 2.46 3.292(4) 157.0 3_665 yes
N3 H3 Br3 0.87 2.51 3.369(5) 168.1 4_465 yes

_shelx_res_file                  
;
TITL 2SHprmBiBr in P21/n #14
    2shprmbibr.res
    created by SHELXL-2017/1 at 19:00:20 on 12-Aug-2020
REM reset to P21/n #14
CELL 0.71073 5.752 15.263 10.633 90 104.77 90
ZERR 2 0.004 0.005 0.004 0 0.02 0
LATT 1
SYMM 0.5-X,0.5+Y,0.5-Z
SFAC C H Bi Br N S
UNIT 16 20 2 10 8 4
EQIV $1 1-X,1-Y,-Z
EQIV $2 -1.5+X,0.5-Y,-0.5+Z
DFIX 0.88 N1 H1 N3 H3

L.S. 10
PLAN  20
SIZE 0.12 0.12 0.13
TEMP -173(2)
HTAB N1 S_$1
HTAB N3 Br3_$2
BOND
fmap 2 53
acta
REM <olex2.extras>
REM <HklSrc "%.\\res074.hkl">
REM </olex2.extras>

WGHT    0.018700
FVAR       0.18682
BI    3    1.500000    0.500000    0.500000    10.50000    0.00762    0.01186 =
         0.01254    0.00012    0.00206    0.00056
BR2   4    1.347125    0.560222    0.243345    11.00000    0.02262    0.02087 =
         0.01447    0.00267    0.00022   -0.00350
BR3   4    1.453610    0.325148    0.410860    11.00000    0.01414    0.01405 =
         0.01710   -0.00180    0.00185    0.00191
S     6    0.212924    0.399718   -0.039026    11.00000    0.01351    0.01604 =
         0.02179    0.00165    0.00078   -0.00112
BR1   4    1.000000    0.500000    0.500000    10.50000    0.01601    0.02625 =
         0.04977    0.00490    0.01820    0.00232
N1    5    0.668519    0.396989    0.105583    11.00000    0.01476    0.00968 =
         0.01990   -0.00041    0.00417   -0.00173
AFIX   3
H1    2    0.655499    0.453459    0.088153    11.00000   -1.20000
AFIX   0
C6    1    0.863760    0.360882    0.181803    11.00000    0.01298    0.02328 =
         0.01421   -0.00343    0.00381   -0.00230
AFIX  43
H6    2    1.002514    0.395726    0.215530    11.00000   -1.20000
AFIX   0
N3    5    0.468895    0.266270    0.084538    11.00000    0.01515    0.01243 =
         0.02039   -0.00445    0.00516   -0.00389
AFIX   3
H3    2    0.339145    0.236750    0.049308    11.00000   -1.20000
AFIX   0
C4    1    0.660791    0.227216    0.158823    11.00000    0.02026    0.01381 =
         0.01738   -0.00134    0.00734    0.00307
AFIX  43
H4    2    0.655756    0.166169    0.175345    11.00000   -1.20000
AFIX   0
C2    1    0.456847    0.354440    0.053171    11.00000    0.01179    0.01549 =
         0.01087   -0.00111    0.00385    0.00002
C5    1    0.866527    0.273410    0.212261    11.00000    0.01587    0.01490 =
         0.02023   -0.00084    0.00282    0.00338
AFIX  43
H5    2    1.003819    0.246343    0.267465    11.00000   -1.20000
AFIX   0
HKLF 4


REM  2SHprmBiBr in P21/n #14
REM R1 =  0.0266 for    1902 Fo > 4sig(Fo)  and  0.0355 for all    2247 data
REM     94 parameters refined using      2 restraints

END

WGHT      0.0186      0.0000

REM Highest difference peak  1.921,  deepest hole -1.563,  1-sigma level  0.213
Q1    1   1.4077  0.5016  0.4225  11.00000  0.05    1.92
Q2    1   1.5820  0.5393  0.4622  11.00000  0.05    1.17
Q3    1   1.4166  0.5401  0.5348  11.00000  0.05    1.17
Q4    1   1.5545  0.5515  0.4840  11.00000  0.05    1.07
Q5    1   1.3627  0.3335  0.3323  11.00000  0.05    1.04
Q6    1   1.0873  0.5000  0.5837  11.00000  0.05    0.88
Q7    1   1.4503  0.5522  0.3156  11.00000  0.05    0.78
Q8    1   1.3527  0.4397  0.2386  11.00000  0.05    0.78
Q9    1   1.5592  0.3258  0.4820  11.00000  0.05    0.75
Q10   1   1.4497  0.3805  0.4007  11.00000  0.05    0.73
Q11   1   1.5499  0.3341  0.5955  11.00000  0.05    0.72
Q12   1   1.6388  0.5400  0.3201  11.00000  0.05    0.72
Q13   1   1.2551  0.5017  0.3614  11.00000  0.05    0.68
Q14   1   1.5856  0.5648  0.5731  11.00000  0.05    0.66
Q15   1   0.8758  0.4974  0.5616  11.00000  0.05    0.66
Q16   1   1.2530  0.4591  0.5925  11.00000  0.05    0.66
Q17   1   1.2525  0.5286  0.2798  11.00000  0.05    0.66
Q18   1   1.4421  0.5999  0.1996  11.00000  0.05    0.65
Q19   1   1.2578  0.5551  0.1585  11.00000  0.05    0.63
Q20   1   1.3812  0.2895  0.4530  11.00000  0.05    0.61
;
_shelx_res_checksum              80034
_olex2_submission_special_instructions 'No special instructions were received'
_oxdiff_exptl_absorpt_empirical_details 
;
Empirical correction (ABSPACK) includes:
- Absorption correction using spherical harmonics
- Frame scaling
;
_oxdiff_exptl_absorpt_empirical_full_max 1.370
_oxdiff_exptl_absorpt_empirical_full_min 0.812
####################################################################### 
# 
# This file contains crystal structure data downloaded from the 
# Cambridge Structural Database (CSD) hosted by the Cambridge 
# Crystallographic Data Centre (CCDC).
# 
# Full information about CCDC data access policies and citation 
# guidelines are available at http://www.ccdc.cam.ac.uk/access/V1 
# 
# Audit and citation data items may have been added by the CCDC. 
# Please retain this information to preserve the provenance of 
# this file and to allow appropriate attribution of the data. 
# 
#######################################################################

data_2shprmsbcl5
_database_code_depnum_ccdc_archive 'CCDC 2023489'
loop_
_audit_author_name
_audit_author_address
'Magdalena Owczarek'
;Los Alamos National Laboratory
United States of America
;
_audit_update_record             
;
2020-08-15 deposited with the CCDC.	2021-05-06 downloaded from the CCDC.
;
_audit_creation_date             2020-08-12
_audit_creation_method           
;
Olex2 1.2
(compiled 2018.05.29 svn.r3508 for OlexSys, GUI svn.r5506)
;
_shelx_SHELXL_version_number     2017/1
_chemical_name_common            ?
_chemical_name_systematic        ?
_chemical_formula_moiety         'Cl5 Sb, 2(C4 H5 N2 S)'
_chemical_formula_sum            'C8 H10 Cl5 N4 S2 Sb'
_chemical_formula_weight         525.32
_chemical_melting_point          ?
_chemical_oxdiff_formula         'C8 H10 N4 S2 Sb Cl5'
loop_
_atom_type_symbol
_atom_type_description
_atom_type_scat_dispersion_real
_atom_type_scat_dispersion_imag
_atom_type_scat_source
C C 0.0033 0.0016 'International Tables Vol C Tables 4.2.6.8 and 6.1.1.4'
H H 0.0000 0.0000 'International Tables Vol C Tables 4.2.6.8 and 6.1.1.4'
Cl Cl 0.1484 0.1585 'International Tables Vol C Tables 4.2.6.8 and 6.1.1.4'
N N 0.0061 0.0033 'International Tables Vol C Tables 4.2.6.8 and 6.1.1.4'
S S 0.1246 0.1234 'International Tables Vol C Tables 4.2.6.8 and 6.1.1.4'
Sb Sb -0.5866 1.5461 'International Tables Vol C Tables 4.2.6.8 and 6.1.1.4'

_shelx_space_group_comment       
;
The symmetry employed for this shelxl refinement is uniquely defined
by the following loop, which should always be used as a source of
symmetry information in preference to the above space-group names.
They are only intended as comments.
;
_space_group_crystal_system      monoclinic
_space_group_IT_number           14
_space_group_name_H-M_alt        'P 1 21/n 1'
_space_group_name_Hall           '-P 2yn'
loop_
_space_group_symop_operation_xyz
'x, y, z'
'-x+1/2, y+1/2, -z+1/2'
'-x, -y, -z'
'x-1/2, -y-1/2, z-1/2'

_cell_length_a                   5.540(4)
_cell_length_b                   14.910(5)
_cell_length_c                   10.210(5)
_cell_angle_alpha                90
_cell_angle_beta                 104.08(2)
_cell_angle_gamma                90
_cell_volume                     818.0(8)
_cell_formula_units_Z            2
_cell_measurement_reflns_used    2447
_cell_measurement_temperature    100(2)
_cell_measurement_theta_max      33.4690
_cell_measurement_theta_min      5.4520
_shelx_estimated_absorpt_T_max   0.831
_shelx_estimated_absorpt_T_min   0.535
_exptl_absorpt_coefficient_mu    2.751
_exptl_absorpt_correction_T_max  0.832
_exptl_absorpt_correction_T_min  0.683
_exptl_absorpt_correction_type   analytical
_exptl_absorpt_process_details   
;
CrysAlisPro 1.171.38.46 (Rigaku Oxford Diffraction, 2015)
Analytical numeric absorption correction using a multifaceted crystal
			model based on expressions derived by R.C. Clark & J.S. Reid.
(Clark, R. C. & Reid, J. S. (1995). Acta Cryst. A51, 887-897)
Empirical absorption correction using spherical harmonics,
 implemented in SCALE3 ABSPACK scaling algorithm.
;
_exptl_absorpt_special_details   ?
_exptl_crystal_colour            'light yellow'
_exptl_crystal_colour_modifier   light
_exptl_crystal_colour_primary    yellow
_exptl_crystal_density_diffrn    2.133
_exptl_crystal_density_meas      ?
_exptl_crystal_density_method    ?
_exptl_crystal_description       block
_exptl_crystal_F_000             508
loop_
_exptl_crystal_face_index_h
_exptl_crystal_face_index_k
_exptl_crystal_face_index_l
_exptl_crystal_face_perp_dist
0 -12 12 0.0410
-2 -13 -10 0.0505
2 13 10 0.0505
7 4 -8 0.0859
-4 7 13 0.0863
0 12 -12 0.0245
-4 -13 -6 0.0610
0 11 12 0.0431
-7 -8 2 0.0809

_exptl_crystal_size_max          0.26
_exptl_crystal_size_mid          0.13
_exptl_crystal_size_min          0.07
loop_
_exptl_oxdiff_crystal_face_indexfrac_h
_exptl_oxdiff_crystal_face_indexfrac_k
_exptl_oxdiff_crystal_face_indexfrac_l
_exptl_oxdiff_crystal_face_x
_exptl_oxdiff_crystal_face_y
_exptl_oxdiff_crystal_face_z
-0.0000 -12.0000 12.0000 -0.3481 0.8272 0.5092
-2.0000 -13.0000 -10.0000 0.6611 0.3339 -0.7128
2.0000 13.0000 10.0000 -0.6611 -0.3339 0.7128
7.0000 4.0000 -8.0000 -0.6373 -0.3600 -0.6523
-4.0000 7.0000 13.0000 0.0298 -0.0042 1.0076
0.0000 12.0000 -12.0000 0.3481 -0.8272 -0.5092
-4.0000 -13.0000 -6.0000 0.7789 0.4274 -0.4089
0.0000 11.0000 12.0000 -0.4649 -0.1997 0.8691
-7.0000 -8.0000 2.0000 0.8622 0.3929 0.2412

_exptl_transmission_factor_max   ?
_exptl_transmission_factor_min   ?
_diffrn_reflns_av_R_equivalents  0.0304
_diffrn_reflns_av_unetI/netI     0.0475
_diffrn_reflns_Laue_measured_fraction_full 0.954
_diffrn_reflns_Laue_measured_fraction_max 0.837
_diffrn_reflns_limit_h_max       8
_diffrn_reflns_limit_h_min       -7
_diffrn_reflns_limit_k_max       22
_diffrn_reflns_limit_k_min       -22
_diffrn_reflns_limit_l_max       13
_diffrn_reflns_limit_l_min       -9
_diffrn_reflns_number            5036
_diffrn_reflns_point_group_measured_fraction_full 0.954
_diffrn_reflns_point_group_measured_fraction_max 0.837
_diffrn_reflns_theta_full        25.242
_diffrn_reflns_theta_max         33.654
_diffrn_reflns_theta_min         4.929
_diffrn_ambient_temperature      100(2)
_diffrn_detector                 'CCD plate'
_diffrn_detector_area_resol_mean 8.1956
_diffrn_detector_type            Onyx
_diffrn_measured_fraction_theta_full 0.954
_diffrn_measured_fraction_theta_max 0.837
_diffrn_measurement_details      
;
List of Runs (angles in degrees, time in seconds):

  # Type    Start    End  Width  t~exp~   \w     \q     \k     \f   Frames
#--------------------------------------------------------------------------
  1  \f      0.00 221.00   1.00   22.00   0.00  29.00 -20.00    --   221
;
_diffrn_measurement_device       'four-circle diffractometer'
_diffrn_measurement_device_type  'Xcalibur, Onyx'
_diffrn_measurement_method       '\f scans'
_diffrn_orient_matrix_type       
'CrysAlisPro convention (1999,Acta A55,543-557)'
_diffrn_orient_matrix_UB_11      -0.1271052000
_diffrn_orient_matrix_UB_12      -0.0050765000
_diffrn_orient_matrix_UB_13      -0.0340866000
_diffrn_orient_matrix_UB_21      0.0018383000
_diffrn_orient_matrix_UB_22      -0.0446475000
_diffrn_orient_matrix_UB_23      0.0242823000
_diffrn_orient_matrix_UB_31      -0.0357426000
_diffrn_orient_matrix_UB_32      0.0156467000
_diffrn_orient_matrix_UB_33      0.0580836000
_diffrn_radiation_monochromator  graphite
_diffrn_radiation_probe          x-ray
_diffrn_radiation_type           MoK\a
_diffrn_radiation_wavelength     0.71073
_diffrn_source                   'fine-focus sealed X-ray tube'
_diffrn_source_type              'Enhance (Mo) X-ray Source'
_diffrn_standards_number         0
_reflns_Friedel_coverage         0.000
_reflns_Friedel_fraction_full    .
_reflns_Friedel_fraction_max     .
_reflns_number_gt                2204
_reflns_number_total             2715
_reflns_odcompleteness_completeness 93.85
_reflns_odcompleteness_iscentric 1
_reflns_odcompleteness_theta     26.32
_reflns_special_details          
;
 Reflections were merged by SHELXL according to the crystal
 class for the calculation of statistics and refinement.
 
 _reflns_Friedel_fraction is defined as the number of unique
 Friedel pairs measured divided by the number that would be
 possible theoretically, ignoring centric projections and
 systematic absences.
;
_reflns_threshold_expression     'I > 2\s(I)'
_computing_cell_refinement       'CrysAlisPro 1.171.38.46 (Rigaku OD, 2015)'
_computing_data_collection       'CrysAlisPro 1.171.38.46 (Rigaku OD, 2015)'
_computing_data_reduction        'CrysAlisPro 1.171.38.46 (Rigaku OD, 2015)'
_computing_molecular_graphics    'Olex2 (Dolomanov et al., 2009)'
_computing_publication_material  'Olex2 (Dolomanov et al., 2009)'
_computing_structure_refinement  'ShelXL (Sheldrick, 2015)'
_computing_structure_solution    'ShelXS (Sheldrick, 2008)'
_refine_diff_density_max         0.723
_refine_diff_density_min         -0.811
_refine_diff_density_rms         0.131
_refine_ls_extinction_coef       .
_refine_ls_extinction_method     none
_refine_ls_goodness_of_fit_ref   1.051
_refine_ls_hydrogen_treatment    constr
_refine_ls_matrix_type           full
_refine_ls_number_parameters     97
_refine_ls_number_reflns         2715
_refine_ls_number_restraints     2
_refine_ls_R_factor_all          0.0420
_refine_ls_R_factor_gt           0.0293
_refine_ls_restrained_S_all      1.051
_refine_ls_shift/su_max          0.000
_refine_ls_shift/su_mean         0.000
_refine_ls_structure_factor_coef Fsqd
_refine_ls_weighting_details     
'w=1/[\s^2^(Fo^2^)+(0.0137P)^2^] where P=(Fo^2^+2Fc^2^)/3'
_refine_ls_weighting_scheme      calc
_refine_ls_wR_factor_gt          0.0508
_refine_ls_wR_factor_ref         0.0565
_refine_special_details          ?
_olex2_refinement_description    
;
1. Fixed Uiso
 At 1.2 times of:
  All C(H) groups, All N(H) groups
2. Restrained distances
 N1-H1 = N3-H3
 0.88 with sigma of 0.02
3. Others
 Fixed Sof: Cl1(0.5)
4.a Riding coordinates:
 N3(H3), N1(H1)
4.b Aromatic/amide H refined with riding coordinates:
 C5(H5), C4(H4), C6(H6)
;
_atom_sites_solution_hydrogens   mixed
_atom_sites_solution_primary     heavy
_atom_sites_solution_secondary   ?
loop_
_atom_site_label
_atom_site_type_symbol
_atom_site_fract_x
_atom_site_fract_y
_atom_site_fract_z
_atom_site_U_iso_or_equiv
_atom_site_adp_type
_atom_site_occupancy
_atom_site_site_symmetry_order
_atom_site_calc_flag
_atom_site_refinement_flags_posn
_atom_site_refinement_flags_adp
_atom_site_refinement_flags_occupancy
_atom_site_disorder_assembly
_atom_site_disorder_group
Sb Sb -0.500000 0.500000 0.500000 0.01472(6) Uani 1 2 d S T P . .
Cl3 Cl -0.46142(11) 0.33350(3) 0.58344(6) 0.01541(12) Uani 1 1 d . . . . .
Cl2 Cl -0.66090(12) 0.44512(4) 0.25448(6) 0.01976(13) Uani 1 1 d . . . . .
Cl1 Cl -0.0941(2) 0.50026(8) 0.48019(13) 0.0190(2) Uani 0.5 1 d . . . . .
C5 C 0.1230(5) 0.26835(14) 0.7818(2) 0.0150(5) Uani 1 1 d . . . . .
H5 H -0.020350 0.240343 0.726835 0.018 Uiso 1 1 calc R . . . .
C4 C 0.3358(5) 0.22019(15) 0.8371(2) 0.0164(5) Uani 1 1 d . . . . .
H4 H 0.341186 0.157681 0.819967 0.020 Uiso 1 1 calc R . . . .
N3 N 0.5349(4) 0.26104(12) 0.91472(19) 0.0147(4) Uani 1 1 d D . . . .
H3 H 0.677758 0.232607 0.949333 0.018 Uiso 1 1 d DR . . . .
N1 N 0.3311(4) 0.39598(12) 0.88749(19) 0.0136(4) Uani 1 1 d D . . . .
H1 H 0.318232 0.451692 0.905909 0.016 Uiso 1 1 d DR . . . .
C6 C 0.1270(5) 0.35830(15) 0.8094(2) 0.0148(5) Uani 1 1 d . . . . .
H6 H -0.015488 0.394052 0.772987 0.018 Uiso 1 1 calc R . . . .
S S 0.79753(11) 0.39826(4) 1.04021(6) 0.01479(12) Uani 1 1 d . . . . .
C2 C 0.5456(4) 0.35135(14) 0.9446(2) 0.0121(4) Uani 1 1 d . . . . .

loop_
_atom_site_aniso_label
_atom_site_aniso_U_11
_atom_site_aniso_U_22
_atom_site_aniso_U_33
_atom_site_aniso_U_23
_atom_site_aniso_U_13
_atom_site_aniso_U_12
Sb 0.01763(12) 0.01173(9) 0.01260(11) 0.00048(8) -0.00056(8) -0.00426(8)
Cl3 0.0147(3) 0.0130(2) 0.0173(3) 0.00115(19) 0.0016(2) -0.0019(2)
Cl2 0.0222(3) 0.0191(3) 0.0156(3) -0.0016(2) -0.0001(2) 0.0030(2)
Cl1 0.0092(5) 0.0197(5) 0.0292(6) -0.0005(5) 0.0068(5) -0.0005(5)
C5 0.0137(11) 0.0160(10) 0.0148(11) 0.0002(8) 0.0026(9) -0.0031(9)
C4 0.0214(13) 0.0126(9) 0.0152(11) -0.0007(8) 0.0042(10) -0.0022(9)
N3 0.0145(10) 0.0119(8) 0.0163(10) 0.0009(7) 0.0012(8) 0.0001(7)
N1 0.0139(10) 0.0106(8) 0.0154(9) 0.0003(7) 0.0019(8) 0.0015(7)
C6 0.0125(11) 0.0187(10) 0.0129(11) 0.0022(8) 0.0025(9) 0.0004(9)
S 0.0126(3) 0.0135(2) 0.0166(3) -0.0013(2) 0.0003(2) 0.0000(2)
C2 0.0128(11) 0.0120(9) 0.0122(10) 0.0002(8) 0.0045(8) 0.0009(8)

_geom_special_details            
;
 All esds (except the esd in the dihedral angle between two l.s. planes)
 are estimated using the full covariance matrix.  The cell esds are taken
 into account individually in the estimation of esds in distances, angles
 and torsion angles; correlations between esds in cell parameters are only
 used when they are defined by crystal symmetry.  An approximate (isotropic)
 treatment of cell esds is used for estimating esds involving l.s. planes.
;
loop_
_geom_bond_atom_site_label_1
_geom_bond_atom_site_label_2
_geom_bond_distance
_geom_bond_site_symmetry_2
_geom_bond_publ_flag
Sb Cl3 2.6165(9) 3_466 ?
Sb Cl3 2.6164(10) . ?
Sb Cl2 2.5808(13) 3_466 ?
Sb Cl2 2.5808(13) . ?
Sb Cl1 2.306(2) . ?
Sb Cl1 2.306(2) 3_466 ?
Cl1 Cl1 1.023(2) 3_566 ?
C5 C4 1.379(3) . ?
C5 C6 1.370(3) . ?
C4 N3 1.338(3) . ?
N3 C2 1.379(3) . ?
N1 C6 1.338(3) . ?
N1 C2 1.363(3) . ?
S C2 1.651(3) . ?

loop_
_geom_angle_atom_site_label_1
_geom_angle_atom_site_label_2
_geom_angle_atom_site_label_3
_geom_angle
_geom_angle_site_symmetry_1
_geom_angle_site_symmetry_3
_geom_angle_publ_flag
Cl3 Sb Cl3 180.0 . 3_466 ?
Cl2 Sb Cl3 89.83(3) 3_466 3_466 ?
Cl2 Sb Cl3 89.83(3) . . ?
Cl2 Sb Cl3 90.17(3) . 3_466 ?
Cl2 Sb Cl3 90.17(3) 3_466 . ?
Cl2 Sb Cl2 180.0 . 3_466 ?
Cl1 Sb Cl3 88.51(3) . 3_466 ?
Cl1 Sb Cl3 91.49(3) . . ?
Cl1 Sb Cl3 88.51(4) 3_466 . ?
Cl1 Sb Cl3 91.49(3) 3_466 3_466 ?
Cl1 Sb Cl2 91.67(4) . . ?
Cl1 Sb Cl2 88.33(4) . 3_466 ?
Cl1 Sb Cl2 91.67(4) 3_466 3_466 ?
Cl1 Sb Cl2 88.33(4) 3_466 . ?
Cl1 Sb Cl1 180.0 . 3_466 ?
Cl1 Cl1 Sb 152.55(18) 3_566 . ?
C6 C5 C4 117.1(2) . . ?
N3 C4 C5 120.3(2) . . ?
C4 N3 C2 124.1(2) . . ?
C6 N1 C2 124.91(19) . . ?
N1 C6 C5 120.2(2) . . ?
N3 C2 S 121.96(18) . . ?
N1 C2 N3 113.3(2) . . ?
N1 C2 S 124.72(16) . . ?

loop_
_geom_hbond_atom_site_label_D
_geom_hbond_atom_site_label_H
_geom_hbond_atom_site_label_A
_geom_hbond_distance_DH
_geom_hbond_distance_HA
_geom_hbond_distance_DA
_geom_hbond_angle_DHA
_geom_hbond_site_symmetry_A
_geom_hbond_publ_flag
N1 H1 S 0.86 2.43 3.274(2) 169.2 3_667 yes

_shelx_res_file                  
;
TITL 2SHprmSbCl5 in P21/n #14
    2shprmsbcl5.res
    created by SHELXL-2017/1 at 19:07:53 on 12-Aug-2020
REM reset to P21/n #14
CELL 0.71073 5.54 14.91 10.21 90 104.08 90
ZERR 2 0.004 0.005 0.005 0 0.02 0
LATT 1
SYMM 0.5-X,0.5+Y,0.5-Z
SFAC C H Cl N S Sb
UNIT 16 20 10 8 4 2
EQIV $1 1-X,1-Y,2-Z
DFIX 0.88 N1 H1 N3 H3

L.S. 10
PLAN  20
SIZE 0.07 0.13 0.26
TEMP -173(2)
HTAB N1 S_$1
fmap 2 53
acta
REM <olex2.extras>
REM <HklSrc "%.\\2SHprmSbCl5.hkl">
REM </olex2.extras>

WGHT    0.013700
FVAR       0.23211
SB    6   -0.500000    0.500000    0.500000    10.50000    0.01763    0.01173 =
         0.01260    0.00048   -0.00056   -0.00426
CL3   3   -0.461421    0.333500    0.583440    11.00000    0.01474    0.01295 =
         0.01732    0.00115    0.00156   -0.00186
CL2   3   -0.660903    0.445120    0.254483    11.00000    0.02218    0.01906 =
         0.01561   -0.00161   -0.00009    0.00299
CL1   3   -0.094137    0.500263    0.480188    10.50000    0.00918    0.01972 =
         0.02924   -0.00047    0.00677   -0.00049
C5    1    0.122954    0.268353    0.781753    11.00000    0.01367    0.01601 =
         0.01480    0.00023    0.00263   -0.00312
AFIX  43
H5    2   -0.020350    0.240343    0.726835    11.00000   -1.20000
AFIX   0
C4    1    0.335832    0.220188    0.837075    11.00000    0.02140    0.01259 =
         0.01518   -0.00068    0.00424   -0.00218
AFIX  43
H4    2    0.341186    0.157681    0.819967    11.00000   -1.20000
AFIX   0
N3    4    0.534878    0.261037    0.914723    11.00000    0.01448    0.01193 =
         0.01628    0.00087    0.00121    0.00009
AFIX   3
H3    2    0.677758    0.232607    0.949333    11.00000   -1.20000
AFIX   0
N1    4    0.331062    0.395982    0.887489    11.00000    0.01389    0.01057 =
         0.01542    0.00034    0.00188    0.00155
AFIX   3
H1    2    0.318232    0.451692    0.905909    11.00000   -1.20000
AFIX   0
C6    1    0.126986    0.358301    0.809377    11.00000    0.01255    0.01869 =
         0.01295    0.00215    0.00249    0.00038
AFIX  43
H6    2   -0.015488    0.394052    0.772987    11.00000   -1.20000
AFIX   0
S     5    0.797532    0.398257    1.040208    11.00000    0.01261    0.01349 =
         0.01659   -0.00126    0.00033   -0.00001
C2    1    0.545647    0.351345    0.944605    11.00000    0.01281    0.01198 =
         0.01217    0.00016    0.00454    0.00089
HKLF 4


REM  2SHprmSbCl5 in P21/n #14
REM R1 =  0.0293 for    2204 Fo > 4sig(Fo)  and  0.0420 for all    2715 data
REM     97 parameters refined using      2 restraints

END

WGHT      0.0132      0.0000

REM Highest difference peak  0.723,  deepest hole -0.811,  1-sigma level  0.131
Q1    1  -0.2854  0.5007  0.4946  11.00000  0.05    0.72
Q2    1  -0.5473  0.3363  0.4155  11.00000  0.05    0.65
Q3    1  -0.6614  0.5572  0.2582  11.00000  0.05    0.62
Q4    1  -0.7358  0.5009  0.1825  11.00000  0.05    0.50
Q5    1   0.6374  0.3807  0.9846  11.00000  0.05    0.46
Q6    1  -0.7930  0.5036  0.3610  11.00000  0.05    0.44
Q7    1   0.6733  0.4456  1.0591  11.00000  0.05    0.44
Q8    1   0.0693  0.2628  0.7321  11.00000  0.05    0.42
Q9    1  -0.0139  0.4799  0.7456  11.00000  0.05    0.42
Q10   1  -0.7475  0.4022  0.2214  11.00000  0.05    0.42
Q11   1   0.2183  0.4024  0.9592  11.00000  0.05    0.42
Q12   1  -0.3856  0.2627  0.4849  11.00000  0.05    0.42
Q13   1  -0.1868  0.4779  0.3751  11.00000  0.05    0.42
Q14   1   0.4801  0.3616  1.0602  11.00000  0.05    0.41
Q15   1  -0.3678  0.5018  0.3227  11.00000  0.05    0.41
Q16   1   0.8114  0.1739  0.8328  11.00000  0.05    0.41
Q17   1   0.0979  0.3149  0.8040  11.00000  0.05    0.41
Q18   1   0.2329  0.5196  0.7477  11.00000  0.05    0.41
Q19   1  -0.6494  0.3399  0.5942  11.00000  0.05    0.41
Q20   1  -0.1891  0.4596  0.7923  11.00000  0.05    0.41
;
_shelx_res_checksum              70250
_olex2_submission_special_instructions 'No special instructions were received'
_oxdiff_exptl_absorpt_empirical_details 
;
Empirical correction (ABSPACK) includes:
- Absorption correction using spherical harmonics
- Frame scaling
;
_oxdiff_exptl_absorpt_empirical_full_max 1.062
_oxdiff_exptl_absorpt_empirical_full_min 0.932
####################################################################### 
# 
# This file contains crystal structure data downloaded from the 
# Cambridge Structural Database (CSD) hosted by the Cambridge 
# Crystallographic Data Centre (CCDC).
# 
# Full information about CCDC data access policies and citation 
# guidelines are available at http://www.ccdc.cam.ac.uk/access/V1 
# 
# Audit and citation data items may have been added by the CCDC. 
# Please retain this information to preserve the provenance of 
# this file and to allow appropriate attribution of the data. 
# 
#######################################################################

data_2a4mprmsbcl
_database_code_depnum_ccdc_archive 'CCDC 2023495'
loop_
_audit_author_name
_audit_author_address
'Magdalena Owczarek'
;Los Alamos National Laboratory
United States of America
;
_audit_update_record             
;
2020-08-15 deposited with the CCDC.	2021-05-06 downloaded from the CCDC.
;
_audit_creation_date             2020-06-04
_audit_creation_method           
;
Olex2 1.2
(compiled 2018.05.29 svn.r3508 for OlexSys, GUI svn.r5506)
;
_shelx_SHELXL_version_number     2017/1
_chemical_name_common            ?
_chemical_name_systematic        ?
_chemical_formula_moiety         'Cl5 Sb, 2(C5 H8 N3), H2 O'
_chemical_formula_sum            'C10 H18 Cl5 N6 O Sb'
_chemical_formula_weight         537.30
_chemical_melting_point          ?
_chemical_oxdiff_formula         'C10 N6 Sb Cl5 O H18'
loop_
_atom_type_symbol
_atom_type_description
_atom_type_scat_dispersion_real
_atom_type_scat_dispersion_imag
_atom_type_scat_source
C C 0.0033 0.0016 'International Tables Vol C Tables 4.2.6.8 and 6.1.1.4'
H H 0.0000 0.0000 'International Tables Vol C Tables 4.2.6.8 and 6.1.1.4'
Cl Cl 0.1484 0.1585 'International Tables Vol C Tables 4.2.6.8 and 6.1.1.4'
N N 0.0061 0.0033 'International Tables Vol C Tables 4.2.6.8 and 6.1.1.4'
O O 0.0106 0.0060 'International Tables Vol C Tables 4.2.6.8 and 6.1.1.4'
Sb Sb -0.5866 1.5461 'International Tables Vol C Tables 4.2.6.8 and 6.1.1.4'

_shelx_space_group_comment       
;
The symmetry employed for this shelxl refinement is uniquely defined
by the following loop, which should always be used as a source of
symmetry information in preference to the above space-group names.
They are only intended as comments.
;
_space_group_crystal_system      monoclinic
_space_group_IT_number           11
_space_group_name_H-M_alt        'P 1 21/m 1'
_space_group_name_Hall           '-P 2yb'
loop_
_space_group_symop_operation_xyz
'x, y, z'
'-x, y+1/2, -z'
'-x, -y, -z'
'x, -y-1/2, z'

_cell_length_a                   5.626(3)
_cell_length_b                   18.512(5)
_cell_length_c                   8.957(4)
_cell_angle_alpha                90
_cell_angle_beta                 91.09(2)
_cell_angle_gamma                90
_cell_volume                     932.7(7)
_cell_formula_units_Z            2
_cell_measurement_reflns_used    13173
_cell_measurement_temperature    100(2)
_cell_measurement_theta_max      36.8200
_cell_measurement_theta_min      3.1560
_shelx_estimated_absorpt_T_max   0.679
_shelx_estimated_absorpt_T_min   0.530
_exptl_absorpt_coefficient_mu    2.206
_exptl_absorpt_correction_T_max  0.779
_exptl_absorpt_correction_T_min  0.623
_exptl_absorpt_correction_type   analytical
_exptl_absorpt_process_details   
'CrysAlisPro 1.171.38.46 (Rigaku Oxford Diffraction, 2015) Analytical numeric absorption correction using a multifaceted crystal	model based on expressions derived by R.C. Clark & J.S. Reid. (Clark, R. C. & Reid, J. S. (1995). Acta Cryst. A51, 887-897) Empirical absorption correction using spherical harmonics, implemented in SCALE3 ABSPACK scaling algorithm.'
_exptl_absorpt_special_details   ?
_exptl_crystal_colour            colourless
_exptl_crystal_colour_primary    colourless
_exptl_crystal_density_diffrn    1.913
_exptl_crystal_density_meas      ?
_exptl_crystal_density_method    ?
_exptl_crystal_description       block
_exptl_crystal_F_000             528
loop_
_exptl_crystal_face_index_h
_exptl_crystal_face_index_k
_exptl_crystal_face_index_l
_exptl_crystal_face_perp_dist
7 -6 -5 0.1107
-1 -26 1 0.1265
1 -25 -3 0.1178
1 -19 9 0.1002
4 23 0 0.1230
-5 18 4 0.0799
7 -9 -4 0.1018
5 1 10 0.0899
0 -7 -12 0.0412
-7 6 5 0.1107

_exptl_crystal_size_max          0.33
_exptl_crystal_size_mid          0.25
_exptl_crystal_size_min          0.19
loop_
_exptl_oxdiff_crystal_face_indexfrac_h
_exptl_oxdiff_crystal_face_indexfrac_k
_exptl_oxdiff_crystal_face_indexfrac_l
_exptl_oxdiff_crystal_face_x
_exptl_oxdiff_crystal_face_y
_exptl_oxdiff_crystal_face_z
6.9995 -5.9997 -4.9990 0.0822 -0.1202 0.9768
-1.0000 -25.9979 1.0007 -0.5802 0.7884 0.2369
0.9998 -24.9982 -2.9987 -0.6285 0.5397 0.5503
0.9999 -18.9978 8.9989 0.1116 1.0148 0.1232
3.9998 22.9982 -0.0008 0.7659 -0.6592 0.0985
-4.9996 17.9987 3.9988 0.2608 -0.2771 -0.9063
6.9995 -8.9994 -3.9991 0.0679 0.0179 0.9914
4.9998 1.0007 9.9980 0.8632 0.4936 0.2362
-0.0001 -7.0002 -11.9976 -0.7619 -0.4469 0.4414
-6.9995 5.9997 4.9990 -0.0822 0.1202 -0.9768

_exptl_transmission_factor_max   ?
_exptl_transmission_factor_min   ?
_diffrn_reflns_av_R_equivalents  0.0196
_diffrn_reflns_av_unetI/netI     0.0169
_diffrn_reflns_Laue_measured_fraction_full 0.998
_diffrn_reflns_Laue_measured_fraction_max 0.955
_diffrn_reflns_limit_h_max       9
_diffrn_reflns_limit_h_min       -8
_diffrn_reflns_limit_k_max       30
_diffrn_reflns_limit_k_min       -30
_diffrn_reflns_limit_l_max       14
_diffrn_reflns_limit_l_min       -14
_diffrn_reflns_number            16596
_diffrn_reflns_point_group_measured_fraction_full 0.998
_diffrn_reflns_point_group_measured_fraction_max 0.955
_diffrn_reflns_theta_full        25.242
_diffrn_reflns_theta_max         36.794
_diffrn_reflns_theta_min         3.165
_diffrn_ambient_temperature      100(2)
_diffrn_detector                 'CCD plate'
_diffrn_detector_area_resol_mean 8.3359
_diffrn_detector_type            'Sapphire2, large Be window'
_diffrn_measured_fraction_theta_full 0.998
_diffrn_measured_fraction_theta_max 0.955
_diffrn_measurement_details      
;
List of Runs (angles in degrees, time in seconds):

  # Type    Start    End  Width  t~exp~   \w     \q     \k     \f   Frames
#--------------------------------------------------------------------------
  1  \w    -54.00  60.75   0.75   10.00    --   30.00 -79.00   0.00  153
  2  \w    -54.00  60.75   0.75   10.00    --   30.00 -79.00  90.00  153
  3  \w    -54.00  60.75   0.75   10.00    --   30.00 -79.00 180.00  153
  4  \w    -54.00  60.75   0.75   10.00    --   30.00 -79.00 270.00  153
  5  \w    -54.00  60.75   0.75   20.00    --   48.00 -79.00  45.00  153
  6  \w    -54.00  60.75   0.75   20.00    --   48.00 -79.00 135.00  153
  7  \w    -54.00  60.75   0.75   20.00    --   48.00 -79.00 225.00  153
  8  \w    -54.00  60.75   0.75   20.00    --   48.00 -79.00 315.00  153
;
_diffrn_measurement_device       'four-circle diffractometer'
_diffrn_measurement_device_type  'Xcalibur, Sapphire2, large Be window'
_diffrn_measurement_method       '\w scans'
_diffrn_orient_matrix_type       
'CrysAlisPro convention (1999,Acta A55,543-557)'
_diffrn_orient_matrix_UB_11      0.0666595000
_diffrn_orient_matrix_UB_12      0.0217107000
_diffrn_orient_matrix_UB_13      0.0508333000
_diffrn_orient_matrix_UB_21      -0.0029693000
_diffrn_orient_matrix_UB_22      -0.0281456000
_diffrn_orient_matrix_UB_23      0.0536755000
_diffrn_orient_matrix_UB_31      0.1069724000
_diffrn_orient_matrix_UB_32      -0.0143227000
_diffrn_orient_matrix_UB_33      -0.0284339000
_diffrn_radiation_monochromator  graphite
_diffrn_radiation_probe          x-ray
_diffrn_radiation_type           MoK\a
_diffrn_radiation_wavelength     0.71073
_diffrn_source                   'fine-focus sealed X-ray tube'
_diffrn_source_type              'Enhance (Mo) X-ray Source'
_diffrn_standards_number         0
_reflns_Friedel_coverage         0.000
_reflns_Friedel_fraction_full    .
_reflns_Friedel_fraction_max     .
_reflns_number_gt                4349
_reflns_number_total             4576
_reflns_odcompleteness_completeness 99.80
_reflns_odcompleteness_iscentric 1
_reflns_odcompleteness_theta     26.32
_reflns_special_details          
;
 Reflections were merged by SHELXL according to the crystal
 class for the calculation of statistics and refinement.
 
 _reflns_Friedel_fraction is defined as the number of unique
 Friedel pairs measured divided by the number that would be
 possible theoretically, ignoring centric projections and
 systematic absences.
;
_reflns_threshold_expression     'I > 2\s(I)'
_computing_cell_refinement       'CrysAlisPro 1.171.38.46 (Rigaku OD, 2015)'
_computing_data_collection       'CrysAlisPro 1.171.38.46 (Rigaku OD, 2015)'
_computing_data_reduction        'CrysAlisPro 1.171.38.46 (Rigaku OD, 2015)'
_computing_molecular_graphics    'Olex2 (Dolomanov et al., 2009)'
_computing_publication_material  'Olex2 (Dolomanov et al., 2009)'
_computing_structure_refinement  'ShelXL (Sheldrick, 2015)'
_computing_structure_solution    'ShelXS (Sheldrick, 2008)'
_refine_diff_density_max         1.153
_refine_diff_density_min         -0.350
_refine_diff_density_rms         0.105
_refine_ls_extinction_coef       .
_refine_ls_extinction_method     none
_refine_ls_goodness_of_fit_ref   1.124
_refine_ls_hydrogen_treatment    mixed
_refine_ls_matrix_type           full
_refine_ls_number_parameters     117
_refine_ls_number_reflns         4576
_refine_ls_number_restraints     3
_refine_ls_R_factor_all          0.0196
_refine_ls_R_factor_gt           0.0180
_refine_ls_restrained_S_all      1.124
_refine_ls_shift/su_max          0.001
_refine_ls_shift/su_mean         0.000
_refine_ls_structure_factor_coef Fsqd
_refine_ls_weighting_details     
'w=1/[\s^2^(Fo^2^)+(0.0227P)^2^+0.1494P] where P=(Fo^2^+2Fc^2^)/3'
_refine_ls_weighting_scheme      calc
_refine_ls_wR_factor_gt          0.0438
_refine_ls_wR_factor_ref         0.0443
_refine_special_details          ?
_olex2_refinement_description    
;
1. Fixed Uiso
 At 1.2 times of:
  All C(H) groups, All N(H) groups, All N(H,H) groups
 At 1.5 times of:
  All C(H,H,H) groups, All O(H,H) groups
2. Restrained distances
 O1W-H1WB = O1W-H1WA
 0.88 with sigma of 0.02
 H1WA-H1WB
 1.44 with sigma of 0.02
3.a Aromatic/amide H refined with riding coordinates:
 N1(H1), C6(H6), C5(H5)
3.b X=CH2 refined with riding coordinates:
 N2(H2A,H2B)
3.c Idealised Me refined as rotating group:
 C7(H7A,H7B,H7C)
;
_atom_sites_solution_hydrogens   mixed
_atom_sites_solution_primary     heavy
_atom_sites_solution_secondary   ?
loop_
_atom_site_label
_atom_site_type_symbol
_atom_site_fract_x
_atom_site_fract_y
_atom_site_fract_z
_atom_site_U_iso_or_equiv
_atom_site_adp_type
_atom_site_occupancy
_atom_site_site_symmetry_order
_atom_site_calc_flag
_atom_site_refinement_flags_posn
_atom_site_refinement_flags_adp
_atom_site_refinement_flags_occupancy
_atom_site_disorder_assembly
_atom_site_disorder_group
Sb Sb 0.41776(2) 0.250000 -0.53265(2) 0.00900(2) Uani 1 2 d S T P . .
Cl1 Cl 0.39483(4) 0.38962(2) -0.54727(3) 0.01460(4) Uani 1 1 d . . . . .
Cl4 Cl 0.41828(6) 0.250000 -0.19595(3) 0.01336(5) Uani 1 2 d S T P . .
Cl2 Cl 0.44890(6) 0.250000 -0.80479(3) 0.01312(5) Uani 1 2 d S T P . .
Cl3 Cl -0.00838(6) 0.250000 -0.53858(4) 0.01768(6) Uani 1 2 d S T P . .
N3 N 0.23751(14) 0.49624(4) 0.12842(9) 0.01149(13) Uani 1 1 d . . . . .
N1 N 0.04091(14) 0.38376(4) 0.12096(9) 0.01263(13) Uani 1 1 d . . . . .
H1 H 0.031312 0.339606 0.084930 0.015 Uiso 1 1 calc R . . . .
N2 N 0.37713(16) 0.40434(5) -0.01960(10) 0.01459(14) Uani 1 1 d . . . . .
H2A H 0.490880 0.433223 -0.049629 0.018 Uiso 1 1 calc R . . . .
H2B H 0.367912 0.359866 -0.053930 0.018 Uiso 1 1 calc R . . . .
C2 C 0.21953(16) 0.42784(5) 0.07745(10) 0.01112(14) Uani 1 1 d . . . . .
C4 C 0.07859(16) 0.51936(5) 0.22640(10) 0.01147(14) Uani 1 1 d . . . . .
C6 C -0.12302(17) 0.40690(5) 0.21929(11) 0.01370(15) Uani 1 1 d . . . . .
H6 H -0.247059 0.375527 0.249057 0.016 Uiso 1 1 calc R . . . .
C7 C 0.10654(19) 0.59445(5) 0.28430(11) 0.01598(16) Uani 1 1 d . . . . .
H7A H 0.200346 0.593605 0.377605 0.024 Uiso 1 1 calc GR . . . .
H7B H -0.050532 0.615081 0.302984 0.024 Uiso 1 1 calc GR . . . .
H7C H 0.188165 0.624011 0.210382 0.024 Uiso 1 1 calc GR . . . .
C5 C -0.10936(17) 0.47521(5) 0.27521(11) 0.01382(15) Uani 1 1 d . . . . .
H5 H -0.221920 0.492501 0.344402 0.017 Uiso 1 1 calc R . . . .
O1W O -0.05989(18) 0.250000 -0.03025(12) 0.01506(18) Uani 1 2 d DS T P . .
H1WA H 0.043(3) 0.250000 -0.101(2) 0.023 Uiso 1 2 d DRS T P . .
H1WB H -0.203(3) 0.250000 -0.066(2) 0.023 Uiso 1 2 d DRS T P . .

loop_
_atom_site_aniso_label
_atom_site_aniso_U_11
_atom_site_aniso_U_22
_atom_site_aniso_U_33
_atom_site_aniso_U_23
_atom_site_aniso_U_13
_atom_site_aniso_U_12
Sb 0.00747(4) 0.01108(4) 0.00845(4) 0.000 0.00056(2) 0.000
Cl1 0.01429(9) 0.01284(9) 0.01672(10) -0.00084(7) 0.00158(7) -0.00041(7)
Cl4 0.01654(13) 0.01279(12) 0.01080(12) 0.000 0.00161(9) 0.000
Cl2 0.01714(13) 0.01347(12) 0.00875(11) 0.000 0.00028(9) 0.000
Cl3 0.00831(12) 0.01701(13) 0.02775(17) 0.000 0.00099(11) 0.000
N3 0.0125(3) 0.0104(3) 0.0116(3) 0.0000(2) 0.0006(2) -0.0001(2)
N1 0.0128(3) 0.0102(3) 0.0149(3) 0.0005(2) 0.0006(3) -0.0011(2)
N2 0.0156(3) 0.0108(3) 0.0175(4) -0.0018(3) 0.0049(3) -0.0009(3)
C2 0.0120(3) 0.0102(3) 0.0112(3) 0.0010(3) 0.0001(3) -0.0001(3)
C4 0.0121(3) 0.0113(3) 0.0110(3) 0.0003(3) -0.0006(3) 0.0003(3)
C6 0.0128(4) 0.0128(3) 0.0155(4) 0.0017(3) 0.0015(3) -0.0014(3)
C7 0.0184(4) 0.0130(4) 0.0165(4) -0.0028(3) 0.0016(3) -0.0011(3)
C5 0.0129(4) 0.0139(4) 0.0148(4) 0.0006(3) 0.0027(3) 0.0001(3)
O1W 0.0128(4) 0.0150(4) 0.0174(5) 0.000 0.0007(3) 0.000

_geom_special_details            
;
 All esds (except the esd in the dihedral angle between two l.s. planes)
 are estimated using the full covariance matrix.  The cell esds are taken
 into account individually in the estimation of esds in distances, angles
 and torsion angles; correlations between esds in cell parameters are only
 used when they are defined by crystal symmetry.  An approximate (isotropic)
 treatment of cell esds is used for estimating esds involving l.s. planes.
;
loop_
_geom_bond_atom_site_label_1
_geom_bond_atom_site_label_2
_geom_bond_distance
_geom_bond_site_symmetry_2
_geom_bond_publ_flag
Sb Cl1 2.5910(7) . ?
Sb Cl1 2.5910(7) 4_565 ?
Sb Cl4 3.0157(14) . ?
Sb Cl2 2.4472(11) . ?
Sb Cl3 2.3971(13) . ?
N3 C2 1.3491(12) . ?
N3 C4 1.3352(13) . ?
N1 C2 1.3574(13) . ?
N1 C6 1.3568(13) . ?
N2 C2 1.3268(13) . ?
C4 C7 1.4908(14) . ?
C4 C5 1.4124(14) . ?
C6 C5 1.3617(14) . ?

loop_
_geom_angle_atom_site_label_1
_geom_angle_atom_site_label_2
_geom_angle_atom_site_label_3
_geom_angle
_geom_angle_site_symmetry_1
_geom_angle_site_symmetry_3
_geom_angle_publ_flag
Cl1 Sb Cl1 171.939(12) 4_565 . ?
Cl1 Sb Cl4 92.847(6) 4_565 . ?
Cl1 Sb Cl4 92.847(6) . . ?
Cl2 Sb Cl1 87.368(6) . . ?
Cl2 Sb Cl1 87.367(6) . 4_565 ?
Cl2 Sb Cl4 175.840(11) . . ?
Cl3 Sb Cl1 87.138(6) . . ?
Cl3 Sb Cl1 87.138(6) . 4_565 ?
Cl3 Sb Cl4 90.24(2) . . ?
Cl3 Sb Cl2 93.92(2) . . ?
C4 N3 C2 118.46(8) . . ?
C6 N1 C2 120.84(8) . . ?
N3 C2 N1 121.21(8) . . ?
N2 C2 N3 118.86(8) . . ?
N2 C2 N1 119.91(9) . . ?
N3 C4 C7 117.39(8) . . ?
N3 C4 C5 122.18(9) . . ?
C5 C4 C7 120.43(9) . . ?
N1 C6 C5 119.85(9) . . ?
C6 C5 C4 117.44(9) . . ?

loop_
_geom_hbond_atom_site_label_D
_geom_hbond_atom_site_label_H
_geom_hbond_atom_site_label_A
_geom_hbond_distance_DH
_geom_hbond_distance_HA
_geom_hbond_distance_DA
_geom_hbond_angle_DHA
_geom_hbond_site_symmetry_A
_geom_hbond_publ_flag
N1 H1 O1W 0.88 2.01 2.8736(12) 165.0 . yes
N2 H2A N3 0.88 2.14 3.0197(15) 178.4 3_665 yes
N2 H2B Cl4 0.88 2.42 3.2750(11) 164.5 . yes
O1W H1WA Cl4 0.870(15) 2.289(15) 3.0971(17) 154.6(19) . yes
O1W H1WB Cl4 0.861(15) 2.408(15) 3.2644(19) 172.8(19) 1_455 yes

_shelx_res_file                  
;
TITL sbcl_lanl in P21/m #11
    2a4mprmsbcl.res
    created by SHELXL-2017/1 at 17:30:04 on 04-Jun-2020
REM reset to P21/m #11
CELL 0.71073 5.626 18.512 8.957 90 91.09 90
ZERR 2 0.003 0.005 0.004 0 0.02 0
LATT 1
SYMM -X,0.5+Y,-Z
SFAC C H Cl N O Sb
UNIT 20 36 10 12 2 2
EQIV $1 1-X,1-Y,-Z
EQIV $2 -1+X,+Y,+Z
DFIX 0.88 O1W H1Wb O1W H1Wa
DFIX 1.44 H1Wa H1Wb

L.S. 4
PLAN  10
SIZE 0.19 0.25 0.33
TEMP -173(2)
HTAB N1 O1W
HTAB N2 N3_$1
HTAB O1W Cl4
HTAB N2 Cl4
HTAB O1W Cl4_$2
BIND Sb Cl4
BOND
fmap 2
acta
REM <olex2.extras>
REM <HklSrc "%.\\2A4MprmSbCl.hkl">
REM </olex2.extras>

WGHT    0.022700    0.149400
FVAR       0.42321
SB    6    0.417760    0.250000   -0.532649    10.50000    0.00747    0.01108 =
         0.00845    0.00000    0.00056    0.00000
CL1   3    0.394830    0.389618   -0.547275    11.00000    0.01429    0.01284 =
         0.01672   -0.00084    0.00158   -0.00041
CL4   3    0.418283    0.250000   -0.195953    10.50000    0.01654    0.01279 =
         0.01080    0.00000    0.00161    0.00000
CL2   3    0.448898    0.250000   -0.804787    10.50000    0.01714    0.01347 =
         0.00875    0.00000    0.00028    0.00000
CL3   3   -0.008383    0.250000   -0.538583    10.50000    0.00831    0.01701 =
         0.02775    0.00000    0.00099    0.00000
N3    4    0.237507    0.496235    0.128416    11.00000    0.01249    0.01042 =
         0.01156    0.00003    0.00057   -0.00014
N1    4    0.040909    0.383756    0.120959    11.00000    0.01278    0.01020 =
         0.01492    0.00048    0.00063   -0.00109
AFIX  43
H1    2    0.031312    0.339606    0.084930    11.00000   -1.20000
AFIX   0
N2    4    0.377130    0.404338   -0.019595    11.00000    0.01560    0.01080 =
         0.01754   -0.00180    0.00486   -0.00087
AFIX  93
H2A   2    0.490880    0.433223   -0.049629    11.00000   -1.20000
H2B   2    0.367912    0.359866   -0.053930    11.00000   -1.20000
AFIX   0
C2    1    0.219527    0.427836    0.077453    11.00000    0.01196    0.01019 =
         0.01119    0.00105    0.00015   -0.00010
C4    1    0.078591    0.519362    0.226404    11.00000    0.01214    0.01128 =
         0.01097    0.00029   -0.00056    0.00027
C6    1   -0.123022    0.406903    0.219289    11.00000    0.01277    0.01283 =
         0.01554    0.00174    0.00145   -0.00141
AFIX  43
H6    2   -0.247059    0.375527    0.249057    11.00000   -1.20000
AFIX   0
C7    1    0.106536    0.594447    0.284304    11.00000    0.01844    0.01301 =
         0.01655   -0.00277    0.00159   -0.00110
AFIX 137
H7A   2    0.200346    0.593605    0.377605    11.00000   -1.50000
H7B   2   -0.050532    0.615081    0.302984    11.00000   -1.50000
H7C   2    0.188165    0.624011    0.210382    11.00000   -1.50000
AFIX   0
C5    1   -0.109358    0.475209    0.275213    11.00000    0.01291    0.01386 =
         0.01478    0.00060    0.00265    0.00010
AFIX  43
H5    2   -0.221920    0.492501    0.344402    11.00000   -1.20000
AFIX   0

O1W   5   -0.059891    0.250000   -0.030247    10.50000    0.01282    0.01497 =
         0.01740    0.00000    0.00072    0.00000
H1WA  2    0.043121    0.250000   -0.101460    10.50000   -1.50000
H1WB  2   -0.203176    0.250000   -0.065821    10.50000   -1.50000
HKLF 4


REM  sbcl_lanl in P21/m #11
REM R1 =  0.0180 for    4349 Fo > 4sig(Fo)  and  0.0196 for all    4576 data
REM    117 parameters refined using      3 restraints

END

WGHT      0.0227      0.1494

REM Highest difference peak  1.153,  deepest hole -0.350,  1-sigma level  0.105
Q1    1   0.5364  0.2500 -0.5571  10.50000  0.05    1.15
Q2    1   0.3021  0.2500 -0.5026  10.50000  0.05    0.91
Q3    1  -0.1439  0.2500 -0.5221  10.50000  0.05    0.75
Q4    1   0.2945  0.4157  0.0173  11.00000  0.05    0.70
Q5    1   0.1543  0.5039  0.1818  11.00000  0.05    0.67
Q6    1  -0.1241  0.4455  0.2368  11.00000  0.05    0.66
Q7    1  -0.0403  0.4959  0.2486  11.00000  0.05    0.62
Q8    1   0.4163  0.2500 -0.8690  10.50000  0.05    0.61
Q9    1   0.1173  0.4063  0.0963  11.00000  0.05    0.61
Q10   1  -0.2600  0.2500 -0.4018  10.50000  0.05    0.59
;
_shelx_res_checksum              37241
_olex2_submission_special_instructions 'No special instructions were received'
_oxdiff_exptl_absorpt_empirical_details 
;
Empirical correction (ABSPACK) includes:
- Absorption correction using spherical harmonics
- Frame scaling
;
_oxdiff_exptl_absorpt_empirical_full_max 1.143
_oxdiff_exptl_absorpt_empirical_full_min 0.909
####################################################################### 
# 
# This file contains crystal structure data downloaded from the 
# Cambridge Structural Database (CSD) hosted by the Cambridge 
# Crystallographic Data Centre (CCDC).
# 
# Full information about CCDC data access policies and citation 
# guidelines are available at http://www.ccdc.cam.ac.uk/access/V1 
# 
# Audit and citation data items may have been added by the CCDC. 
# Please retain this information to preserve the provenance of 
# this file and to allow appropriate attribution of the data. 
# 
#######################################################################

data_2a4mprmbibr
_database_code_depnum_ccdc_archive 'CCDC 2023494'
loop_
_audit_author_name
_audit_author_address
'Magdalena Owczarek'
;Los Alamos National Laboratory
United States of America
;
_audit_update_record             
;
2020-08-15 deposited with the CCDC.	2021-05-06 downloaded from the CCDC.
;
_audit_creation_date             2020-06-04
_audit_creation_method           
;
Olex2 1.2
(compiled 2018.05.29 svn.r3508 for OlexSys, GUI svn.r5506)
;
_shelx_SHELXL_version_number     2017/1
_chemical_name_common            ?
_chemical_name_systematic        ?
_chemical_formula_moiety         'Bi2 Br10, 4(C5 H8 N3)'
_chemical_formula_sum            'C20 H32 Bi2 Br10 N12'
_chemical_formula_weight         1657.63
_chemical_melting_point          ?
_chemical_oxdiff_formula         'C20 H32 Bi2 Br10 N12'
loop_
_atom_type_symbol
_atom_type_description
_atom_type_scat_dispersion_real
_atom_type_scat_dispersion_imag
_atom_type_scat_source
C C 0.0033 0.0016 'International Tables Vol C Tables 4.2.6.8 and 6.1.1.4'
H H 0.0000 0.0000 'International Tables Vol C Tables 4.2.6.8 and 6.1.1.4'
Bi Bi -4.1077 10.2566 'International Tables Vol C Tables 4.2.6.8 and 6.1.1.4'
Br Br -0.2901 2.4595 'International Tables Vol C Tables 4.2.6.8 and 6.1.1.4'
N N 0.0061 0.0033 'International Tables Vol C Tables 4.2.6.8 and 6.1.1.4'

_shelx_space_group_comment       
;
The symmetry employed for this shelxl refinement is uniquely defined
by the following loop, which should always be used as a source of
symmetry information in preference to the above space-group names.
They are only intended as comments.
;
_space_group_crystal_system      triclinic
_space_group_IT_number           2
_space_group_name_H-M_alt        'P -1'
_space_group_name_Hall           '-P 1'
loop_
_space_group_symop_operation_xyz
'x, y, z'
'-x, -y, -z'

_cell_length_a                   9.775(4)
_cell_length_b                   9.808(4)
_cell_length_c                   11.435(5)
_cell_angle_alpha                76.78(2)
_cell_angle_beta                 65.46(2)
_cell_angle_gamma                82.72(2)
_cell_volume                     970.2(7)
_cell_formula_units_Z            1
_cell_measurement_reflns_used    7238
_cell_measurement_temperature    100(2)
_cell_measurement_theta_max      36.6000
_cell_measurement_theta_min      3.0760
_shelx_estimated_absorpt_T_max   0.204
_shelx_estimated_absorpt_T_min   0.120
_exptl_absorpt_coefficient_mu    19.386
_exptl_absorpt_correction_T_max  0.226
_exptl_absorpt_correction_T_min  0.089
_exptl_absorpt_correction_type   analytical
_exptl_absorpt_process_details   
;
CrysAlisPro 1.171.38.46 (Rigaku Oxford Diffraction, 2015)
Analytical numeric absorption correction using a multifaceted crystal
			model based on expressions derived by R.C. Clark & J.S. Reid.
(Clark, R. C. & Reid, J. S. (1995). Acta Cryst. A51, 887-897)
Empirical absorption correction using spherical harmonics,
 implemented in SCALE3 ABSPACK scaling algorithm.
;
_exptl_absorpt_special_details   ?
_exptl_crystal_colour            colourless
_exptl_crystal_colour_primary    colourless
_exptl_crystal_density_diffrn    2.837
_exptl_crystal_density_meas      ?
_exptl_crystal_density_method    ?
_exptl_crystal_description       block
_exptl_crystal_F_000             752
loop_
_exptl_crystal_face_index_h
_exptl_crystal_face_index_k
_exptl_crystal_face_index_l
_exptl_crystal_face_perp_dist
3 14 3 0.0842
3 5 16 0.0746
-13 4 -6 0.0845
12 -2 11 0.0346
-2 2 -14 0.0498
-9 -1 6 0.0751
9 1 -6 0.0751
-3 -14 -3 0.0842
-6 -4 -16 0.0541

_exptl_crystal_size_max          0.19
_exptl_crystal_size_mid          0.16
_exptl_crystal_size_min          0.12
loop_
_exptl_oxdiff_crystal_face_indexfrac_h
_exptl_oxdiff_crystal_face_indexfrac_k
_exptl_oxdiff_crystal_face_indexfrac_l
_exptl_oxdiff_crystal_face_x
_exptl_oxdiff_crystal_face_y
_exptl_oxdiff_crystal_face_z
2.9993 14.0003 2.9995 0.7265 -0.5881 -0.4097
3.0000 5.0006 16.0007 0.4827 0.5776 -0.6967
-13.0012 3.9996 -6.0000 -0.5457 -0.5640 -0.6688
12.0010 -1.9995 11.0003 0.6166 0.7159 0.3165
-2.0004 1.9996 -14.0009 -0.1403 -0.8467 0.4384
-9.0005 -1.0000 6.0008 -0.4400 0.3445 -0.7946
9.0005 1.0000 -6.0008 0.4400 -0.3445 0.7946
-2.9993 -14.0003 -2.9995 -0.7265 0.5881 0.4097
-6.0003 -4.0006 -16.0006 -0.5939 -0.6393 0.4776

_exptl_transmission_factor_max   ?
_exptl_transmission_factor_min   ?
_diffrn_reflns_av_R_equivalents  0.0200
_diffrn_reflns_av_unetI/netI     0.0269
_diffrn_reflns_Laue_measured_fraction_full 0.997
_diffrn_reflns_Laue_measured_fraction_max 0.993
_diffrn_reflns_limit_h_max       12
_diffrn_reflns_limit_h_min       -12
_diffrn_reflns_limit_k_max       12
_diffrn_reflns_limit_k_min       -12
_diffrn_reflns_limit_l_max       14
_diffrn_reflns_limit_l_min       -14
_diffrn_reflns_number            9141
_diffrn_reflns_point_group_measured_fraction_full 0.997
_diffrn_reflns_point_group_measured_fraction_max 0.993
_diffrn_reflns_theta_full        25.242
_diffrn_reflns_theta_max         27.101
_diffrn_reflns_theta_min         2.850
_diffrn_ambient_temperature      100(2)
_diffrn_detector                 'CCD plate'
_diffrn_detector_area_resol_mean 8.3359
_diffrn_detector_type            'Sapphire2, large Be window'
_diffrn_measured_fraction_theta_full 0.997
_diffrn_measured_fraction_theta_max 0.993
_diffrn_measurement_details      
;
List of Runs (angles in degrees, time in seconds):

  # Type    Start    End  Width  t~exp~   \w     \q     \k     \f   Frames
#--------------------------------------------------------------------------
  1  \w    -74.00  70.75   0.75   20.00    --   30.00 -79.00   0.00  193
  2  \w    -74.00  70.75   0.75   20.00    --   30.00 -79.00  90.00  193
  3  \w    -74.00  70.75   0.75   20.00    --   30.00 -79.00 180.00  193
  4  \w    -74.00  70.75   0.75   20.00    --   30.00 -79.00 270.00  193
  5  \w    -54.00  10.50   0.75   40.00    --   48.00 -79.00  45.00   86
;
_diffrn_measurement_device       'four-circle diffractometer'
_diffrn_measurement_device_type  'Xcalibur, Sapphire2, large Be window'
_diffrn_measurement_method       '\w scans'
_diffrn_orient_matrix_type       
'CrysAlisPro convention (1999,Acta A55,543-557)'
_diffrn_orient_matrix_UB_11      0.0501615000
_diffrn_orient_matrix_UB_12      0.0393273000
_diffrn_orient_matrix_UB_13      0.0084737000
_diffrn_orient_matrix_UB_21      0.0026435000
_diffrn_orient_matrix_UB_22      -0.0538003000
_diffrn_orient_matrix_UB_23      0.0524150000
_diffrn_orient_matrix_UB_31      0.0620215000
_diffrn_orient_matrix_UB_32      -0.0329357000
_diffrn_orient_matrix_UB_33      -0.0448749000
_diffrn_radiation_monochromator  graphite
_diffrn_radiation_probe          x-ray
_diffrn_radiation_type           MoK\a
_diffrn_radiation_wavelength     0.71073
_diffrn_source                   'fine-focus sealed X-ray tube'
_diffrn_source_type              'Enhance (Mo) X-ray Source'
_diffrn_standards_number         0
_reflns_Friedel_coverage         0.000
_reflns_Friedel_fraction_full    .
_reflns_Friedel_fraction_max     .
_reflns_number_gt                3955
_reflns_number_total             4262
_reflns_odcompleteness_completeness 99.47
_reflns_odcompleteness_iscentric 1
_reflns_odcompleteness_theta     26.32
_reflns_special_details          
;
 Reflections were merged by SHELXL according to the crystal
 class for the calculation of statistics and refinement.
 
 _reflns_Friedel_fraction is defined as the number of unique
 Friedel pairs measured divided by the number that would be
 possible theoretically, ignoring centric projections and
 systematic absences.
;
_reflns_threshold_expression     'I > 2\s(I)'
_computing_cell_refinement       'CrysAlisPro 1.171.38.46 (Rigaku OD, 2015)'
_computing_data_collection       'CrysAlisPro 1.171.38.46 (Rigaku OD, 2015)'
_computing_data_reduction        'CrysAlisPro 1.171.38.46 (Rigaku OD, 2015)'
_computing_molecular_graphics    'Olex2 (Dolomanov et al., 2009)'
_computing_publication_material  'Olex2 (Dolomanov et al., 2009)'
_computing_structure_refinement  'ShelXL (Sheldrick, 2015)'
_computing_structure_solution    'ShelXS (Sheldrick, 2008)'
_refine_diff_density_max         1.133
_refine_diff_density_min         -0.862
_refine_diff_density_rms         0.181
_refine_ls_extinction_coef       .
_refine_ls_extinction_method     none
_refine_ls_goodness_of_fit_ref   1.064
_refine_ls_hydrogen_treatment    constr
_refine_ls_matrix_type           full
_refine_ls_number_parameters     201
_refine_ls_number_reflns         4262
_refine_ls_number_restraints     0
_refine_ls_R_factor_all          0.0232
_refine_ls_R_factor_gt           0.0207
_refine_ls_restrained_S_all      1.064
_refine_ls_shift/su_max          0.001
_refine_ls_shift/su_mean         0.000
_refine_ls_structure_factor_coef Fsqd
_refine_ls_weighting_details     
'w=1/[\s^2^(Fo^2^)+(0.0265P)^2^] where P=(Fo^2^+2Fc^2^)/3'
_refine_ls_weighting_scheme      calc
_refine_ls_wR_factor_gt          0.0505
_refine_ls_wR_factor_ref         0.0515
_refine_special_details          ?
_olex2_refinement_description    
;
1. Fixed Uiso
 At 1.2 times of:
  All C(H) groups, All N(H) groups, All N(H,H) groups
 At 1.5 times of:
  All C(H,H,H) groups
2.a Aromatic/amide H refined with riding coordinates:
 N3B(H3B), N1A(H1A), C6B(H6B), C6A(H6A), C5A(H5A), C5B(H5B)
2.b X=CH2 refined with riding coordinates:
 N2B(H2BA,H2BB), N2A(H2AA,H2AB)
2.c Idealised Me refined as rotating group:
 C7A(H7AA,H7AB,H7AC), C7B(H7BA,H7BB,H7BC)
;
_atom_sites_solution_hydrogens   geom
_atom_sites_solution_primary     heavy
_atom_sites_solution_secondary   ?
loop_
_atom_site_label
_atom_site_type_symbol
_atom_site_fract_x
_atom_site_fract_y
_atom_site_fract_z
_atom_site_U_iso_or_equiv
_atom_site_adp_type
_atom_site_occupancy
_atom_site_site_symmetry_order
_atom_site_calc_flag
_atom_site_refinement_flags_posn
_atom_site_refinement_flags_adp
_atom_site_refinement_flags_occupancy
_atom_site_disorder_assembly
_atom_site_disorder_group
Bi Bi 0.22493(2) 0.02578(2) 0.32041(2) 0.01192(5) Uani 1 1 d . . . . .
Br5 Br 0.23882(4) 0.32078(4) 0.30121(4) 0.01607(9) Uani 1 1 d . . . . .
Br4 Br 0.52159(4) -0.01460(4) 0.30634(4) 0.01617(9) Uani 1 1 d . . . . .
Br3 Br 0.21724(4) -0.26052(4) 0.33294(4) 0.01725(9) Uani 1 1 d . . . . .
Br1 Br 0.29605(4) 0.07576(4) 0.06320(4) 0.01734(9) Uani 1 1 d . . . . .
Br2 Br -0.10511(4) 0.05960(4) 0.37268(4) 0.01482(8) Uani 1 1 d . . . . .
N3B N 0.6017(3) 0.3203(3) 0.2386(3) 0.0152(7) Uani 1 1 d . . . . .
H3B H 0.605528 0.228096 0.254406 0.018 Uiso 1 1 calc R . . . .
N1B N 0.5600(3) 0.5275(3) 0.3211(3) 0.0153(7) Uani 1 1 d . . . . .
N3A N 0.0476(3) 0.4024(3) 0.8609(3) 0.0139(7) Uani 1 1 d . . . . .
N2B N 0.5374(4) 0.3116(4) 0.4582(3) 0.0192(7) Uani 1 1 d . . . . .
H2BA H 0.515479 0.353739 0.524292 0.023 Uiso 1 1 calc R . . . .
H2BB H 0.540567 0.219518 0.471124 0.023 Uiso 1 1 calc R . . . .
N2A N 0.0296(4) 0.6412(3) 0.8510(3) 0.0186(7) Uani 1 1 d . . . . .
H2AA H -0.001152 0.626138 0.936739 0.022 Uiso 1 1 calc R . . . .
H2AB H 0.038731 0.727489 0.805461 0.022 Uiso 1 1 calc R . . . .
N1A N 0.1113(3) 0.5593(3) 0.6577(3) 0.0152(7) Uani 1 1 d . . . . .
H1A H 0.118283 0.646199 0.613792 0.018 Uiso 1 1 calc R . . . .
C2A C 0.0620(4) 0.5341(4) 0.7904(4) 0.0142(8) Uani 1 1 d . . . . .
C6B C 0.5910(4) 0.5975(4) 0.1985(4) 0.0192(8) Uani 1 1 d . . . . .
H6B H 0.585362 0.697045 0.183622 0.023 Uiso 1 1 calc R . . . .
C4A C 0.0823(4) 0.2961(4) 0.7978(4) 0.0144(8) Uani 1 1 d . . . . .
C7A C 0.0567(4) 0.1517(4) 0.8787(4) 0.0183(8) Uani 1 1 d . . . . .
H7AA H -0.020773 0.108826 0.866903 0.027 Uiso 1 1 calc GR . . . .
H7AB H 0.023458 0.156202 0.971293 0.027 Uiso 1 1 calc GR . . . .
H7AC H 0.150647 0.095181 0.851105 0.027 Uiso 1 1 calc GR . . . .
C6A C 0.1501(4) 0.4518(4) 0.5923(4) 0.0166(8) Uani 1 1 d . . . . .
H6A H 0.186289 0.470249 0.499355 0.020 Uiso 1 1 calc R . . . .
C2B C 0.5653(4) 0.3865(4) 0.3397(4) 0.0134(7) Uani 1 1 d . . . . .
C4B C 0.6327(4) 0.3904(4) 0.1131(4) 0.0166(8) Uani 1 1 d . . . . .
C7B C 0.6632(5) 0.3052(4) 0.0130(4) 0.0203(9) Uani 1 1 d . . . . .
H7BA H 0.744291 0.235682 0.014055 0.030 Uiso 1 1 calc GR . . . .
H7BB H 0.693536 0.366325 -0.073784 0.030 Uiso 1 1 calc GR . . . .
H7BC H 0.572024 0.257153 0.032375 0.030 Uiso 1 1 calc GR . . . .
C5A C 0.1368(4) 0.3179(4) 0.6600(4) 0.0186(8) Uani 1 1 d . . . . .
H5A H 0.163400 0.241105 0.616051 0.022 Uiso 1 1 calc R . . . .
C5B C 0.6310(4) 0.5336(4) 0.0916(4) 0.0173(8) Uani 1 1 d . . . . .
H5B H 0.656406 0.588046 0.005705 0.021 Uiso 1 1 calc R . . . .

loop_
_atom_site_aniso_label
_atom_site_aniso_U_11
_atom_site_aniso_U_22
_atom_site_aniso_U_33
_atom_site_aniso_U_23
_atom_site_aniso_U_13
_atom_site_aniso_U_12
Bi 0.01255(8) 0.01181(8) 0.01122(8) -0.00112(6) -0.00514(6) -0.00050(5)
Br5 0.01549(19) 0.01449(19) 0.0203(2) -0.00564(15) -0.00843(16) 0.00083(14)
Br4 0.01524(18) 0.01384(19) 0.0192(2) -0.00016(15) -0.00812(15) -0.00081(14)
Br3 0.0212(2) 0.01285(19) 0.0180(2) -0.00209(15) -0.00852(16) -0.00092(15)
Br1 0.0216(2) 0.0183(2) 0.01175(18) -0.00133(15) -0.00675(15) -0.00203(15)
Br2 0.01633(18) 0.01459(19) 0.01307(19) -0.00101(15) -0.00611(15) -0.00121(14)
N3B 0.0125(16) 0.0112(16) 0.0191(18) -0.0028(14) -0.0037(13) -0.0003(12)
N1B 0.0158(16) 0.0137(16) 0.0159(17) -0.0001(13) -0.0071(13) -0.0011(13)
N3A 0.0118(15) 0.0149(17) 0.0146(17) -0.0001(13) -0.0064(13) 0.0000(13)
N2B 0.0245(18) 0.0157(17) 0.0179(18) -0.0032(14) -0.0080(15) -0.0036(14)
N2A 0.0246(18) 0.0143(17) 0.0173(18) 0.0003(14) -0.0097(15) -0.0031(14)
N1A 0.0170(16) 0.0133(16) 0.0139(17) 0.0032(13) -0.0082(13) 0.0010(13)
C2A 0.0106(17) 0.0158(19) 0.0151(19) -0.0022(16) -0.0049(15) 0.0007(14)
C6B 0.018(2) 0.017(2) 0.023(2) -0.0002(17) -0.0106(17) -0.0023(16)
C4A 0.0127(18) 0.017(2) 0.0150(19) -0.0010(16) -0.0080(15) -0.0013(15)
C7A 0.021(2) 0.017(2) 0.018(2) -0.0013(16) -0.0094(17) -0.0002(16)
C6A 0.0142(19) 0.021(2) 0.0143(19) -0.0012(16) -0.0052(15) -0.0050(15)
C2B 0.0103(17) 0.0162(19) 0.0138(19) -0.0021(15) -0.0053(15) -0.0002(14)
C4B 0.0100(17) 0.025(2) 0.0134(19) -0.0026(17) -0.0042(15) -0.0008(15)
C7B 0.022(2) 0.024(2) 0.017(2) -0.0069(18) -0.0090(17) -0.0014(17)
C5A 0.021(2) 0.023(2) 0.016(2) -0.0073(17) -0.0090(16) -0.0025(16)
C5B 0.018(2) 0.019(2) 0.014(2) 0.0019(16) -0.0085(16) -0.0037(16)

_geom_special_details            
;
 All esds (except the esd in the dihedral angle between two l.s. planes)
 are estimated using the full covariance matrix.  The cell esds are taken
 into account individually in the estimation of esds in distances, angles
 and torsion angles; correlations between esds in cell parameters are only
 used when they are defined by crystal symmetry.  An approximate (isotropic)
 treatment of cell esds is used for estimating esds involving l.s. planes.
;
loop_
_geom_bond_atom_site_label_1
_geom_bond_atom_site_label_2
_geom_bond_distance
_geom_bond_site_symmetry_2
_geom_bond_publ_flag
Bi Br5 2.8676(12) . ?
Bi Br4 2.8182(12) . ?
Bi Br3 2.7878(12) . ?
Bi Br1 2.6651(13) . ?
Bi Br2 3.1432(15) 2_556 ?
Bi Br2 3.0155(14) . ?
N3B C2B 1.351(5) . ?
N3B C4B 1.366(5) . ?
N1B C6B 1.337(5) . ?
N1B C2B 1.348(5) . ?
N3A C2A 1.346(5) . ?
N3A C4A 1.332(5) . ?
N2B C2B 1.318(5) . ?
N2A C2A 1.323(5) . ?
N1A C2A 1.359(5) . ?
N1A C6A 1.356(5) . ?
C6B C5B 1.390(5) . ?
C4A C7A 1.490(5) . ?
C4A C5A 1.411(5) . ?
C6A C5A 1.355(6) . ?
C4B C7B 1.479(5) . ?
C4B C5B 1.369(6) . ?

loop_
_geom_angle_atom_site_label_1
_geom_angle_atom_site_label_2
_geom_angle_atom_site_label_3
_geom_angle
_geom_angle_site_symmetry_1
_geom_angle_site_symmetry_3
_geom_angle_publ_flag
Br5 Bi Br2 97.18(3) . 2_556 ?
Br5 Bi Br2 90.53(2) . . ?
Br4 Bi Br5 90.14(2) . . ?
Br4 Bi Br2 172.732(12) . . ?
Br4 Bi Br2 89.10(3) . 2_556 ?
Br3 Bi Br5 178.580(12) . . ?
Br3 Bi Br4 89.19(2) . . ?
Br3 Bi Br2 90.29(2) . . ?
Br3 Bi Br2 84.06(3) . 2_556 ?
Br1 Bi Br5 88.34(3) . . ?
Br1 Bi Br4 96.88(3) . . ?
Br1 Bi Br3 90.50(3) . . ?
Br1 Bi Br2 171.870(12) . 2_556 ?
Br1 Bi Br2 90.37(3) . . ?
Br2 Bi Br2 83.64(3) . 2_556 ?
Bi Br2 Bi 96.36(3) . 2_556 ?
C2B N3B C4B 122.8(3) . . ?
C6B N1B C2B 116.6(3) . . ?
C4A N3A C2A 118.6(3) . . ?
C6A N1A C2A 120.7(3) . . ?
N3A C2A N1A 121.2(3) . . ?
N2A C2A N3A 119.6(4) . . ?
N2A C2A N1A 119.2(3) . . ?
N1B C6B C5B 124.0(4) . . ?
N3A C4A C7A 117.5(3) . . ?
N3A C4A C5A 121.8(4) . . ?
C5A C4A C7A 120.7(4) . . ?
C5A C6A N1A 119.7(4) . . ?
N1B C2B N3B 121.2(4) . . ?
N2B C2B N3B 119.3(4) . . ?
N2B C2B N1B 119.5(3) . . ?
N3B C4B C7B 117.3(4) . . ?
N3B C4B C5B 116.9(4) . . ?
C5B C4B C7B 125.9(4) . . ?
C6A C5A C4A 118.0(4) . . ?
C4B C5B C6B 118.4(4) . . ?

loop_
_geom_hbond_atom_site_label_D
_geom_hbond_atom_site_label_H
_geom_hbond_atom_site_label_A
_geom_hbond_distance_DH
_geom_hbond_distance_HA
_geom_hbond_distance_DA
_geom_hbond_angle_DHA
_geom_hbond_site_symmetry_A
_geom_hbond_publ_flag
N3B H3B Br4 0.88 2.48 3.315(3) 159.3 . yes
N2B H2BA N1B 0.88 2.16 3.036(5) 172.6 2_666 yes
N2B H2BB Br4 0.88 2.75 3.409(4) 132.5 2_656 yes
N2A H2AA N3A 0.88 2.12 2.997(5) 172.7 2_567 yes
N2A H2AB Br2 0.88 2.50 3.354(4) 164.8 2_566 yes
N1A H1A Br2 0.88 2.91 3.669(4) 145.7 2_566 yes

_shelx_res_file                  
;
TITL mo35abs_xp in P-1 #2
    2a4mprmbibr.res
    created by SHELXL-2017/1 at 19:16:07 on 04-Jun-2020
REM reset to P-1 #2
CELL 0.71073 9.775 9.808 11.435 76.78 65.46 82.72
ZERR 1 0.004 0.004 0.005 0.02 0.02 0.02
LATT 1
SFAC C H Bi Br N
UNIT 20 32 2 10 12
EQIV $1 1-X,-Y,1-Z
EQIV $2 1-X,1-Y,1-Z
EQIV $3 -X,1-Y,1-Z
EQIV $4 -X,1-Y,2-Z

L.S. 4
PLAN  20
SIZE 0.12 0.16 0.19
TEMP -173(2)
HTAB N3B Br4
HTAB N2B Br4_$1
HTAB N2B N1B_$2
HTAB N2A Br2_$3
HTAB N2A N3A_$4
HTAB N1A Br2_$3
BOND
fmap 2
acta
REM <olex2.extras>
REM <HklSrc "%.\\2A4MprmBiBr.hkl">
REM </olex2.extras>

WGHT    0.026500
FVAR       0.06462
BI    3    0.224929    0.025776    0.320408    11.00000    0.01255    0.01181 =
         0.01122   -0.00112   -0.00514   -0.00050
BR5   4    0.238823    0.320784    0.301213    11.00000    0.01549    0.01449 =
         0.02030   -0.00564   -0.00843    0.00083
BR4   4    0.521588   -0.014600    0.306336    11.00000    0.01524    0.01384 =
         0.01916   -0.00016   -0.00812   -0.00081
BR3   4    0.217241   -0.260522    0.332941    11.00000    0.02121    0.01285 =
         0.01800   -0.00209   -0.00852   -0.00092
BR1   4    0.296047    0.075758    0.063202    11.00000    0.02161    0.01827 =
         0.01175   -0.00133   -0.00675   -0.00203
BR2   4   -0.105114    0.059598    0.372677    11.00000    0.01633    0.01459 =
         0.01307   -0.00101   -0.00611   -0.00121
N3B   5    0.601683    0.320312    0.238634    11.00000    0.01251    0.01119 =
         0.01915   -0.00279   -0.00372   -0.00033
AFIX  43
H3B   2    0.605528    0.228096    0.254406    11.00000   -1.20000
AFIX   0
N1B   5    0.560047    0.527512    0.321054    11.00000    0.01585    0.01369 =
         0.01587   -0.00015   -0.00709   -0.00106

N3A   5    0.047595    0.402401    0.860861    11.00000    0.01178    0.01490 =
         0.01463   -0.00013   -0.00641   -0.00002
N2B   5    0.537354    0.311619    0.458162    11.00000    0.02445    0.01565 =
         0.01786   -0.00324   -0.00802   -0.00358
AFIX  93
H2BA  2    0.515479    0.353739    0.524292    11.00000   -1.20000
H2BB  2    0.540567    0.219518    0.471124    11.00000   -1.20000
AFIX   0

N2A   5    0.029565    0.641179    0.850963    11.00000    0.02455    0.01429 =
         0.01731    0.00026   -0.00966   -0.00311
AFIX  93
H2AA  2   -0.001152    0.626138    0.936739    11.00000   -1.20000
H2AB  2    0.038731    0.727489    0.805461    11.00000   -1.20000
AFIX   0
N1A   5    0.111349    0.559257    0.657703    11.00000    0.01700    0.01326 =
         0.01394    0.00317   -0.00821    0.00097
AFIX  43
H1A   2    0.118283    0.646199    0.613792    11.00000   -1.20000
AFIX   0
C2A   1    0.061954    0.534074    0.790437    11.00000    0.01057    0.01579 =
         0.01511   -0.00219   -0.00485    0.00066

C6B   1    0.591004    0.597547    0.198534    11.00000    0.01800    0.01740 =
         0.02326   -0.00022   -0.01064   -0.00227
AFIX  43
H6B   2    0.585362    0.697045    0.183622    11.00000   -1.20000
AFIX   0

C4A   1    0.082273    0.296066    0.797812    11.00000    0.01273    0.01714 =
         0.01497   -0.00096   -0.00797   -0.00133
C7A   1    0.056713    0.151710    0.878704    11.00000    0.02058    0.01667 =
         0.01797   -0.00131   -0.00935   -0.00019
AFIX 137
H7AA  2   -0.020773    0.108826    0.866903    11.00000   -1.50000
H7AB  2    0.023458    0.156202    0.971293    11.00000   -1.50000
H7AC  2    0.150647    0.095181    0.851105    11.00000   -1.50000
AFIX   0
C6A   1    0.150055    0.451761    0.592257    11.00000    0.01422    0.02073 =
         0.01435   -0.00122   -0.00521   -0.00498
AFIX  43
H6A   2    0.186289    0.470249    0.499355    11.00000   -1.20000
AFIX   0

C2B   1    0.565309    0.386487    0.339689    11.00000    0.01027    0.01620 =
         0.01381   -0.00211   -0.00530   -0.00017
C4B   1    0.632739    0.390400    0.113065    11.00000    0.01001    0.02544 =
         0.01337   -0.00262   -0.00423   -0.00083
C7B   1    0.663219    0.305203    0.012985    11.00000    0.02199    0.02414 =
         0.01747   -0.00689   -0.00904   -0.00137
AFIX 137
H7BA  2    0.744291    0.235682    0.014055    11.00000   -1.50000
H7BB  2    0.693536    0.366325   -0.073784    11.00000   -1.50000
H7BC  2    0.572024    0.257153    0.032375    11.00000   -1.50000
AFIX   0

C5A   1    0.136798    0.317907    0.659995    11.00000    0.02123    0.02291 =
         0.01562   -0.00734   -0.00899   -0.00253
AFIX  43
H5A   2    0.163400    0.241105    0.616051    11.00000   -1.20000
AFIX   0

C5B   1    0.630955    0.533628    0.091607    11.00000    0.01833    0.01906 =
         0.01449    0.00188   -0.00845   -0.00369
AFIX  43
H5B   2    0.656406    0.588046    0.005705    11.00000   -1.20000
AFIX   0
HKLF 4


REM  mo35abs_xp in P-1 #2
REM R1 =  0.0207 for    3955 Fo > 4sig(Fo)  and  0.0232 for all    4262 data
REM    201 parameters refined using      0 restraints

END

WGHT      0.0265      0.0000

REM Highest difference peak  1.133,  deepest hole -0.862,  1-sigma level  0.181
Q1    1   0.1159  0.0582  0.3464  11.00000  0.05    1.13
Q2    1   0.3824  0.0088  0.3135  11.00000  0.05    1.11
Q3    1   0.0605  0.0416  0.3498  11.00000  0.05    1.08
Q4    1   0.2323 -0.0415  0.2199  11.00000  0.05    0.74
Q5    1   0.4651  0.0022  0.3799  11.00000  0.05    0.73
Q6    1   0.2257 -0.0600  0.3339  11.00000  0.05    0.71
Q7    1   0.3457 -0.1064  0.3527  11.00000  0.05    0.68
Q8    1   0.0403 -0.0005  0.4517  11.00000  0.05    0.67
Q9    1   0.2275  0.1287  0.3153  11.00000  0.05    0.67
Q10   1   0.1814  0.1036  0.1134  11.00000  0.05    0.63
Q11   1   0.3350 -0.0879  0.4430  11.00000  0.05    0.61
Q12   1   0.7386  0.1783  0.0530  11.00000  0.05    0.60
Q13   1  -0.1430  0.0434  0.9620  11.00000  0.05    0.59
Q14   1  -0.1098  0.5249  0.8240  11.00000  0.05    0.59
Q15   1   0.1120  0.0858  0.1330  11.00000  0.05    0.58
Q16   1   0.3605  0.1835  0.4199  11.00000  0.05    0.57
Q17   1   0.0136 -0.2739  0.4789  11.00000  0.05    0.57
Q18   1   0.1016  0.4699  0.3244  11.00000  0.05    0.57
Q19   1   0.3612 -0.0203  0.4821  11.00000  0.05    0.56
Q20   1   0.1676  0.1791  0.0576  11.00000  0.05    0.56
;
_shelx_res_checksum              75806
_olex2_submission_special_instructions 'No special instructions were received'
_oxdiff_exptl_absorpt_empirical_details 
;
Empirical correction (ABSPACK) includes:
- Absorption correction using spherical harmonics
- Frame scaling
;
_oxdiff_exptl_absorpt_empirical_full_max 1.263
_oxdiff_exptl_absorpt_empirical_full_min 0.799
####################################################################### 
# 
# This file contains crystal structure data downloaded from the 
# Cambridge Structural Database (CSD) hosted by the Cambridge 
# Crystallographic Data Centre (CCDC).
# 
# Full information about CCDC data access policies and citation 
# guidelines are available at http://www.ccdc.cam.ac.uk/access/V1 
# 
# Audit and citation data items may have been added by the CCDC. 
# Please retain this information to preserve the provenance of 
# this file and to allow appropriate attribution of the data. 
# 
#######################################################################

data_2aprmbicl_centro
_database_code_depnum_ccdc_archive 'CCDC 2025388'
loop_
_audit_author_name
_audit_author_address
'Magdalena Owczarek'
;Los Alamos National Laboratory
United States of America
;
_audit_update_record             
;
2020-08-26 deposited with the CCDC.	2021-05-06 downloaded from the CCDC.
;
_audit_creation_date             2020-06-05
_audit_creation_method           
;
Olex2 1.2
(compiled 2018.05.29 svn.r3508 for OlexSys, GUI svn.r5506)
;
_shelx_SHELXL_version_number     2017/1
_chemical_name_common            ?
_chemical_name_systematic        ?
_chemical_formula_moiety         'Bi2 Cl10, 4(C4 H6 N3), 2(H2 O)'
_chemical_formula_sum            'C16 H28 Bi2 Cl10 N12 O2'
_chemical_formula_weight         1192.96
_chemical_melting_point          ?
_chemical_oxdiff_formula         'C16 H28 N12 Bi2 Cl10 O2'
loop_
_atom_type_symbol
_atom_type_description
_atom_type_scat_dispersion_real
_atom_type_scat_dispersion_imag
_atom_type_scat_source
C C 0.0033 0.0016 'International Tables Vol C Tables 4.2.6.8 and 6.1.1.4'
H H 0.0000 0.0000 'International Tables Vol C Tables 4.2.6.8 and 6.1.1.4'
Bi Bi -4.1077 10.2566 'International Tables Vol C Tables 4.2.6.8 and 6.1.1.4'
Cl Cl 0.1484 0.1585 'International Tables Vol C Tables 4.2.6.8 and 6.1.1.4'
N N 0.0061 0.0033 'International Tables Vol C Tables 4.2.6.8 and 6.1.1.4'
O O 0.0106 0.0060 'International Tables Vol C Tables 4.2.6.8 and 6.1.1.4'

_shelx_space_group_comment       
;
The symmetry employed for this shelxl refinement is uniquely defined
by the following loop, which should always be used as a source of
symmetry information in preference to the above space-group names.
They are only intended as comments.
;
_space_group_crystal_system      monoclinic
_space_group_IT_number           15
_space_group_name_H-M_alt        'C 1 2/c 1'
_space_group_name_Hall           '-C 2yc'
loop_
_space_group_symop_operation_xyz
'x, y, z'
'-x, y, -z+1/2'
'x+1/2, y+1/2, z'
'-x+1/2, y+1/2, -z+1/2'
'-x, -y, -z'
'x, -y, z-1/2'
'-x+1/2, -y+1/2, -z'
'x+1/2, -y+1/2, z-1/2'

_cell_length_a                   19.226(4)
_cell_length_b                   13.018(4)
_cell_length_c                   14.193(4)
_cell_angle_alpha                90
_cell_angle_beta                 100.74(2)
_cell_angle_gamma                90
_cell_volume                     3490.1(16)
_cell_formula_units_Z            4
_cell_measurement_reflns_used    5315
_cell_measurement_temperature    120(2)
_cell_measurement_theta_max      37.0390
_cell_measurement_theta_min      4.8030
_shelx_estimated_absorpt_T_max   0.561
_shelx_estimated_absorpt_T_min   0.259
_exptl_absorpt_coefficient_mu    10.875
_exptl_absorpt_correction_T_max  0.566
_exptl_absorpt_correction_T_min  0.307
_exptl_absorpt_correction_type   analytical
_exptl_absorpt_process_details   
;
CrysAlisPro 1.171.38.46 (Rigaku Oxford Diffraction, 2015)
Analytical numeric absorption correction using a multifaceted crystal
			model based on expressions derived by R.C. Clark & J.S. Reid.
(Clark, R. C. & Reid, J. S. (1995). Acta Cryst. A51, 887-897)
Empirical absorption correction using spherical harmonics,
 implemented in SCALE3 ABSPACK scaling algorithm.
;
_exptl_absorpt_special_details   ?
_exptl_crystal_colour            colourless
_exptl_crystal_colour_primary    colourless
_exptl_crystal_density_diffrn    2.270
_exptl_crystal_density_meas      ?
_exptl_crystal_density_method    ?
_exptl_crystal_description       block
_exptl_crystal_F_000             2240
loop_
_exptl_crystal_face_index_h
_exptl_crystal_face_index_k
_exptl_crystal_face_index_l
_exptl_crystal_face_perp_dist
-23 9 -1 0.0416
-15 -7 -12 0.0482
-7 -17 5 0.0411
10 13 -14 0.0520
16 -15 -2 0.0420
-16 15 2 0.0420
-12 -16 -1 0.0313
12 16 1 0.0313
23 -9 1 0.0416
-2 1 20 0.0682
7 17 -5 0.0411

_exptl_crystal_size_max          0.17
_exptl_crystal_size_mid          0.08
_exptl_crystal_size_min          0.06
loop_
_exptl_oxdiff_crystal_face_indexfrac_h
_exptl_oxdiff_crystal_face_indexfrac_k
_exptl_oxdiff_crystal_face_indexfrac_l
_exptl_oxdiff_crystal_face_x
_exptl_oxdiff_crystal_face_y
_exptl_oxdiff_crystal_face_z
-23.0048 9.0029 -1.0013 0.4107 0.2393 0.8820
-15.0019 -7.0005 -12.0053 0.9788 -0.0618 0.0524
-7.0023 -17.0039 5.0008 0.4305 0.5752 -0.6711
10.0039 13.0034 -14.0040 -0.0986 -0.8988 0.4814
16.0035 -15.0039 -2.0003 0.0239 -0.1298 -0.9990
-16.0035 15.0039 2.0003 -0.0239 0.1298 0.9990
-12.0027 -16.0032 -1.0015 0.7434 0.4291 -0.4883
12.0027 16.0032 1.0015 -0.7434 -0.4291 0.4883
23.0048 -9.0029 1.0013 -0.4107 -0.2393 -0.8820
-2.0028 0.9993 20.0070 -0.6638 0.7573 -0.0350
7.0023 17.0039 -5.0008 -0.4305 -0.5752 0.6711

_exptl_transmission_factor_max   ?
_exptl_transmission_factor_min   ?
_diffrn_reflns_av_R_equivalents  0.0344
_diffrn_reflns_av_unetI/netI     0.0558
_diffrn_reflns_Laue_measured_fraction_full 0.993
_diffrn_reflns_Laue_measured_fraction_max 0.969
_diffrn_reflns_limit_h_max       14
_diffrn_reflns_limit_h_min       -29
_diffrn_reflns_limit_k_max       19
_diffrn_reflns_limit_k_min       -16
_diffrn_reflns_limit_l_max       21
_diffrn_reflns_limit_l_min       -21
_diffrn_reflns_number            13638
_diffrn_reflns_point_group_measured_fraction_full 0.993
_diffrn_reflns_point_group_measured_fraction_max 0.969
_diffrn_reflns_theta_full        25.242
_diffrn_reflns_theta_max         33.146
_diffrn_reflns_theta_min         4.741
_diffrn_ambient_temperature      120(2)
_diffrn_detector                 'CCD plate'
_diffrn_detector_area_resol_mean 8.1956
_diffrn_detector_type            Onyx
_diffrn_measured_fraction_theta_full 0.993
_diffrn_measured_fraction_theta_max 0.969
_diffrn_measurement_details      
;
List of Runs (angles in degrees, time in seconds):

  # Type    Start    End  Width  t~exp~   \w     \q     \k     \f   Frames
#--------------------------------------------------------------------------
  1  \w    -60.00  84.00   1.00   70.00    --   40.00 -79.00   0.00  144
  2  \w    -60.00  69.00   1.00   60.00    --   40.00 -79.00 120.00  129
;
_diffrn_measurement_device       'four-circle diffractometer'
_diffrn_measurement_device_type  'Xcalibur, Onyx'
_diffrn_measurement_method       '\w scans'
_diffrn_orient_matrix_type       
'CrysAlisPro convention (1999,Acta A55,543-557)'
_diffrn_orient_matrix_UB_11      -0.0260397000
_diffrn_orient_matrix_UB_12      -0.0247582000
_diffrn_orient_matrix_UB_13      -0.0345507000
_diffrn_orient_matrix_UB_21      -0.0180913000
_diffrn_orient_matrix_UB_22      -0.0155513000
_diffrn_orient_matrix_UB_23      0.0368200000
_diffrn_orient_matrix_UB_31      -0.0200920000
_diffrn_orient_matrix_UB_32      0.0459595000
_diffrn_orient_matrix_UB_33      -0.0060565000
_diffrn_radiation_monochromator  graphite
_diffrn_radiation_probe          x-ray
_diffrn_radiation_type           MoK\a
_diffrn_radiation_wavelength     0.71073
_diffrn_source                   'fine-focus sealed X-ray tube'
_diffrn_source_type              'Enhance (Mo) X-ray Source'
_diffrn_standards_number         0
_reflns_Friedel_coverage         0.000
_reflns_Friedel_fraction_full    .
_reflns_Friedel_fraction_max     .
_reflns_number_gt                5004
_reflns_number_total             6456
_reflns_odcompleteness_completeness 99.06
_reflns_odcompleteness_iscentric 1
_reflns_odcompleteness_theta     26.32
_reflns_special_details          
;
 Reflections were merged by SHELXL according to the crystal
 class for the calculation of statistics and refinement.
 
 _reflns_Friedel_fraction is defined as the number of unique
 Friedel pairs measured divided by the number that would be
 possible theoretically, ignoring centric projections and
 systematic absences.
;
_reflns_threshold_expression     'I > 2\s(I)'
_computing_cell_refinement       'CrysAlisPro 1.171.38.46 (Rigaku OD, 2015)'
_computing_data_collection       'CrysAlisPro 1.171.38.46 (Rigaku OD, 2015)'
_computing_data_reduction        'CrysAlisPro 1.171.38.46 (Rigaku OD, 2015)'
_computing_molecular_graphics    'Olex2 (Dolomanov et al., 2009)'
_computing_publication_material  'Olex2 (Dolomanov et al., 2009)'
_computing_structure_refinement  'ShelXL (Sheldrick, 2015)'
_computing_structure_solution    'ShelXS (Sheldrick, 2008)'
_refine_diff_density_max         1.658
_refine_diff_density_min         -1.046
_refine_diff_density_rms         0.190
_refine_ls_extinction_coef       .
_refine_ls_extinction_method     none
_refine_ls_goodness_of_fit_ref   0.966
_refine_ls_hydrogen_treatment    mixed
_refine_ls_matrix_type           full
_refine_ls_number_parameters     196
_refine_ls_number_reflns         6456
_refine_ls_number_restraints     3
_refine_ls_R_factor_all          0.0498
_refine_ls_R_factor_gt           0.0301
_refine_ls_restrained_S_all      0.966
_refine_ls_shift/su_max          0.002
_refine_ls_shift/su_mean         0.000
_refine_ls_structure_factor_coef Fsqd
_refine_ls_weighting_details     
'w=1/[\s^2^(Fo^2^)+(0.0064P)^2^] where P=(Fo^2^+2Fc^2^)/3'
_refine_ls_weighting_scheme      calc
_refine_ls_wR_factor_gt          0.0414
_refine_ls_wR_factor_ref         0.0463
_refine_special_details          ?
_olex2_refinement_description    
;
1. Fixed Uiso
 At 1.2 times of:
  All C(H) groups, All N(H) groups, All N(H,H) groups
 At 1.5 times of:
  All O(H,H) groups
2. Restrained distances
 O1W-H1WB = O1W-H1WA
 0.88 with sigma of 0.02
 H1WA-H1WB
 1.44 with sigma of 0.02
3.a Aromatic/amide H refined with riding coordinates:
 N1B(H1B), C5A(H5A), C6A(H6A), N1A(H1A), C5B(H5B), C6B(H6B), C4A(H4A), C4B(H4B)
3.b X=CH2 refined with riding coordinates:
 N2B(H2BA,H2BB), N2A(H2AA,H2AB)
;
_atom_sites_solution_hydrogens   mixed
_atom_sites_solution_primary     heavy
_atom_sites_solution_secondary   ?
loop_
_atom_site_label
_atom_site_type_symbol
_atom_site_fract_x
_atom_site_fract_y
_atom_site_fract_z
_atom_site_U_iso_or_equiv
_atom_site_adp_type
_atom_site_occupancy
_atom_site_site_symmetry_order
_atom_site_calc_flag
_atom_site_refinement_flags_posn
_atom_site_refinement_flags_adp
_atom_site_refinement_flags_occupancy
_atom_site_disorder_assembly
_atom_site_disorder_group
Bi Bi 0.29347(2) 0.40275(2) 0.48119(2) 0.01534(3) Uani 1 1 d . . . . .
Cl4 Cl 0.36443(4) 0.40616(7) 0.65683(5) 0.02298(17) Uani 1 1 d . . . . .
Cl3 Cl 0.40245(4) 0.46727(7) 0.42557(7) 0.0273(2) Uani 1 1 d . . . . .
Cl1 Cl 0.24486(4) 0.59103(7) 0.50727(5) 0.02117(16) Uani 1 1 d . . . . .
Cl5 Cl 0.16811(4) 0.30003(7) 0.54307(6) 0.02307(18) Uani 1 1 d . . . . .
Cl2 Cl 0.22685(4) 0.40765(8) 0.28940(6) 0.0294(2) Uani 1 1 d . . . . .
N1B N -0.12610(13) 0.2884(2) 0.67386(19) 0.0207(6) Uani 1 1 d . . . . .
H1B H -0.165617 0.307629 0.691550 0.025 Uiso 1 1 calc R . . . .
C5A C 0.03125(17) 0.7966(3) 0.6223(2) 0.0228(7) Uani 1 1 d . . . . .
H5A H 0.015921 0.865302 0.627739 0.027 Uiso 1 1 calc R . . . .
C2B C -0.08003(17) 0.3607(3) 0.6561(2) 0.0184(7) Uani 1 1 d . . . . .
N3B N -0.01849(14) 0.3350(2) 0.62856(19) 0.0199(6) Uani 1 1 d . . . . .
N3A N 0.00506(14) 0.6161(2) 0.62303(19) 0.0199(6) Uani 1 1 d . . . . .
C6A C 0.09701(18) 0.7752(3) 0.6059(2) 0.0237(8) Uani 1 1 d . . . . .
H6A H 0.129621 0.828802 0.600922 0.028 Uiso 1 1 calc R . . . .
N1A N 0.11514(13) 0.6757(2) 0.59688(19) 0.0212(6) Uani 1 1 d . . . . .
H1A H 0.157656 0.661294 0.585976 0.025 Uiso 1 1 calc R . . . .
N2B N -0.09390(14) 0.4592(2) 0.6664(2) 0.0242(7) Uani 1 1 d . . . . .
H2BA H -0.133280 0.477640 0.684921 0.029 Uiso 1 1 calc R . . . .
H2BB H -0.063741 0.506234 0.654727 0.029 Uiso 1 1 calc R . . . .
C5B C -0.05210(17) 0.1578(3) 0.6374(2) 0.0247(8) Uani 1 1 d . . . . .
H5B H -0.041203 0.087422 0.629785 0.030 Uiso 1 1 calc R . . . .
C6B C -0.11318(17) 0.1867(3) 0.6652(2) 0.0233(8) Uani 1 1 d . . . . .
H6B H -0.146121 0.136793 0.678372 0.028 Uiso 1 1 calc R . . . .
C4A C -0.01279(17) 0.7137(3) 0.6307(2) 0.0206(7) Uani 1 1 d . . . . .
H4A H -0.058804 0.727964 0.642673 0.025 Uiso 1 1 calc R . . . .
C4B C -0.00620(17) 0.2356(3) 0.6206(2) 0.0220(7) Uani 1 1 d . . . . .
H4B H 0.036917 0.215983 0.602040 0.026 Uiso 1 1 calc R . . . .
C2A C 0.07003(16) 0.5978(3) 0.6041(2) 0.0189(6) Uani 1 1 d . . . . .
N2A N 0.08942(14) 0.5023(2) 0.5930(2) 0.0261(7) Uani 1 1 d . . . . .
H2AA H 0.060101 0.451571 0.597955 0.031 Uiso 1 1 calc R . . . .
H2AB H 0.131705 0.489246 0.580573 0.031 Uiso 1 1 calc R . . . .
O1W O 0.25074(15) 0.6656(3) 0.28079(18) 0.0400(8) Uani 1 1 d D . . . .
H1WA H 0.248(2) 0.696(3) 0.227(2) 0.060 Uiso 1 1 d DR . . . .
H1WB H 0.255(2) 0.5998(14) 0.277(3) 0.060 Uiso 1 1 d DR . . . .

loop_
_atom_site_aniso_label
_atom_site_aniso_U_11
_atom_site_aniso_U_22
_atom_site_aniso_U_33
_atom_site_aniso_U_23
_atom_site_aniso_U_13
_atom_site_aniso_U_12
Bi 0.01454(5) 0.01249(6) 0.01954(5) -0.00015(5) 0.00461(4) 0.00056(5)
Cl4 0.0229(4) 0.0234(5) 0.0219(4) 0.0011(4) 0.0022(3) 0.0028(4)
Cl3 0.0241(4) 0.0186(5) 0.0435(5) 0.0020(4) 0.0176(4) -0.0015(3)
Cl1 0.0233(4) 0.0169(4) 0.0232(4) -0.0019(3) 0.0043(3) 0.0059(3)
Cl5 0.0193(4) 0.0141(4) 0.0377(5) -0.0032(4) 0.0104(3) 0.0013(3)
Cl2 0.0287(4) 0.0351(6) 0.0226(4) -0.0072(4) 0.0002(3) 0.0109(4)
N1B 0.0151(13) 0.0211(17) 0.0261(14) 0.0003(13) 0.0039(11) 0.0002(12)
C5A 0.0273(18) 0.0138(19) 0.0263(17) -0.0010(15) 0.0022(15) 0.0014(14)
C2B 0.0183(16) 0.0164(18) 0.0180(15) -0.0017(13) -0.0033(13) -0.0020(13)
N3B 0.0181(14) 0.0192(17) 0.0225(14) -0.0012(12) 0.0037(12) 0.0030(11)
N3A 0.0175(13) 0.0231(18) 0.0187(13) -0.0009(12) 0.0020(11) 0.0017(11)
C6A 0.0283(18) 0.0140(19) 0.0282(18) 0.0031(15) 0.0034(15) -0.0020(14)
N1A 0.0137(13) 0.0220(17) 0.0277(15) 0.0021(13) 0.0037(12) 0.0008(11)
N2B 0.0168(14) 0.0195(17) 0.0377(17) -0.0037(14) 0.0090(13) -0.0021(12)
C5B 0.0250(18) 0.019(2) 0.0280(18) -0.0035(15) -0.0006(15) 0.0008(15)
C6B 0.0218(17) 0.020(2) 0.0260(17) 0.0002(15) -0.0004(14) -0.0079(14)
C4A 0.0205(16) 0.020(2) 0.0206(15) 0.0015(14) 0.0029(13) 0.0050(14)
C4B 0.0205(16) 0.022(2) 0.0235(16) -0.0019(15) 0.0039(14) 0.0039(14)
C2A 0.0216(15) 0.0175(18) 0.0170(14) 0.0004(14) 0.0016(12) 0.0032(14)
N2A 0.0210(15) 0.0205(18) 0.0387(17) -0.0016(14) 0.0101(13) 0.0025(12)
O1W 0.0335(15) 0.063(2) 0.0257(14) 0.0116(15) 0.0109(13) 0.0148(16)

_geom_special_details            
;
 All esds (except the esd in the dihedral angle between two l.s. planes)
 are estimated using the full covariance matrix.  The cell esds are taken
 into account individually in the estimation of esds in distances, angles
 and torsion angles; correlations between esds in cell parameters are only
 used when they are defined by crystal symmetry.  An approximate (isotropic)
 treatment of cell esds is used for estimating esds involving l.s. planes.
;
loop_
_geom_bond_atom_site_label_1
_geom_bond_atom_site_label_2
_geom_bond_distance
_geom_bond_site_symmetry_2
_geom_bond_publ_flag
Bi Cl4 2.6096(11) . ?
Bi Cl3 2.5171(9) . ?
Bi Cl1 2.6733(11) . ?
Bi Cl5 2.7799(11) 7_556 ?
Bi Cl5 3.0261(9) . ?
Bi Cl2 2.7847(11) . ?
N1B C2B 1.349(4) . ?
N1B C6B 1.356(4) . ?
C5A C6A 1.356(4) . ?
C5A C4A 1.390(5) . ?
C2B N3B 1.355(4) . ?
C2B N2B 1.323(4) . ?
N3B C4B 1.324(4) . ?
N3A C4A 1.326(4) . ?
N3A C2A 1.347(4) . ?
C6A N1A 1.353(4) . ?
N1A C2A 1.350(4) . ?
C5B C6B 1.360(5) . ?
C5B C4B 1.393(5) . ?
C2A N2A 1.315(4) . ?

loop_
_geom_angle_atom_site_label_1
_geom_angle_atom_site_label_2
_geom_angle_atom_site_label_3
_geom_angle
_geom_angle_site_symmetry_1
_geom_angle_site_symmetry_3
_geom_angle_publ_flag
Cl4 Bi Cl1 89.21(3) . . ?
Cl4 Bi Cl5 91.76(3) . 7_556 ?
Cl4 Bi Cl5 91.90(3) . . ?
Cl4 Bi Cl2 175.36(3) . . ?
Cl3 Bi Cl4 88.64(3) . . ?
Cl3 Bi Cl1 94.03(3) . . ?
Cl3 Bi Cl5 173.25(3) . . ?
Cl3 Bi Cl5 91.26(3) . 7_556 ?
Cl3 Bi Cl2 86.79(3) . . ?
Cl1 Bi Cl5 92.70(3) . . ?
Cl1 Bi Cl5 174.64(2) . 7_556 ?
Cl1 Bi Cl2 90.31(3) . . ?
Cl5 Bi Cl5 82.00(3) 7_556 . ?
Cl5 Bi Cl2 89.15(3) 7_556 . ?
Cl2 Bi Cl5 92.73(3) . . ?
Bi Cl5 Bi 98.00(3) 7_556 . ?
C2B N1B C6B 121.8(3) . . ?
C6A C5A C4A 117.2(3) . . ?
N1B C2B N3B 121.3(3) . . ?
N2B C2B N1B 120.2(3) . . ?
N2B C2B N3B 118.5(3) . . ?
C4B N3B C2B 116.5(3) . . ?
C4A N3A C2A 116.7(3) . . ?
N1A C6A C5A 118.5(3) . . ?
C2A N1A C6A 122.1(3) . . ?
C6B C5B C4B 117.2(3) . . ?
N1B C6B C5B 118.6(3) . . ?
N3A C4A C5A 124.4(3) . . ?
N3B C4B C5B 124.5(3) . . ?
N3A C2A N1A 121.0(3) . . ?
N2A C2A N3A 119.0(3) . . ?
N2A C2A N1A 120.0(3) . . ?

loop_
_geom_hbond_atom_site_label_D
_geom_hbond_atom_site_label_H
_geom_hbond_atom_site_label_A
_geom_hbond_distance_DH
_geom_hbond_distance_HA
_geom_hbond_distance_DA
_geom_hbond_angle_DHA
_geom_hbond_site_symmetry_A
_geom_hbond_publ_flag
N1B H1B O1W 0.88 1.79 2.663(4) 173.2 5_566 yes
N1A H1A Cl1 0.88 2.37 3.199(3) 158.3 . yes
N2B H2BA Cl2 0.88 2.42 3.245(3) 156.9 5_566 yes
N2B H2BB N3A 0.88 2.05 2.934(4) 178.2 . yes
N2A H2AA N3B 0.88 2.24 3.114(4) 171.7 . yes
N2A H2AB Cl1 0.88 2.90 3.619(3) 140.0 . yes
O1W H1WA Cl5 0.855(17) 2.77(3) 3.480(3) 141(4) 6_565 yes
O1W H1WB Cl2 0.866(18) 2.57(2) 3.395(4) 159(4) . yes

_shelx_res_file                  
;
TITL 2AprmBiCl in C2/c #15
    2aprmbicl_centro.res
    created by SHELXL-2017/1 at 17:57:20 on 05-Jun-2020
REM reset to C2/c #15
CELL 0.71073 19.226 13.018 14.193 90 100.74 90
ZERR 4 0.004 0.004 0.004 0 0.02 0
LATT 7
SYMM -X,+Y,0.5-Z
SFAC C H Bi Cl N O
UNIT 64 112 8 40 48 8
EQIV $1 +X,1-Y,-0.5+Z
EQIV $2 -X,1-Y,1-Z
DFIX 0.88 O1W H1Wb O1W H1Wa
DFIX 1.44 H1Wa H1Wb

L.S. 6
PLAN  20
SIZE 0.06 0.08 0.17
TEMP -153(2)
HTAB O1W Cl5_$1
HTAB O1W Cl2
HTAB N1B O1W_$2
HTAB N1A Cl1
HTAB N2B Cl2_$2
HTAB N2B N3A
HTAB N2A N3B
HTAB N2A Cl1
BOND
fmap 2 53
acta
REM <olex2.extras>
REM <HklSrc "%.\\res065.hkl">
REM </olex2.extras>

WGHT    0.006400
FVAR       0.03812
BI    3    0.293467    0.402748    0.481190    11.00000    0.01454    0.01249 =
         0.01954   -0.00015    0.00461    0.00056
CL4   4    0.364426    0.406157    0.656828    11.00000    0.02287    0.02340 =
         0.02193    0.00111    0.00223    0.00285
CL3   4    0.402454    0.467275    0.425573    11.00000    0.02411    0.01859 =
         0.04345    0.00203    0.01756   -0.00147
CL1   4    0.244863    0.591028    0.507267    11.00000    0.02333    0.01694 =
         0.02321   -0.00190    0.00428    0.00591
CL5   4    0.168108    0.300035    0.543070    11.00000    0.01934    0.01411 =
         0.03771   -0.00323    0.01036    0.00126
CL2   4    0.226848    0.407654    0.289405    11.00000    0.02872    0.03512 =
         0.02258   -0.00720    0.00024    0.01085
N1B   5   -0.126097    0.288358    0.673861    11.00000    0.01506    0.02108 =
         0.02605    0.00029    0.00388    0.00024
AFIX  43
H1B   2   -0.165617    0.307629    0.691550    11.00000   -1.20000
AFIX   0

C5A   1    0.031250    0.796550    0.622258    11.00000    0.02726    0.01378 =
         0.02630   -0.00101    0.00217    0.00143
AFIX  43
H5A   2    0.015921    0.865302    0.627739    11.00000   -1.20000
AFIX   0

C2B   1   -0.080029    0.360736    0.656065    11.00000    0.01832    0.01635 =
         0.01795   -0.00166   -0.00325   -0.00204
N3B   5   -0.018493    0.334977    0.628560    11.00000    0.01808    0.01920 =
         0.02250   -0.00122    0.00375    0.00299
N3A   5    0.005058    0.616072    0.623027    11.00000    0.01754    0.02309 =
         0.01869   -0.00095    0.00205    0.00171
C6A   1    0.097007    0.775155    0.605917    11.00000    0.02830    0.01397 =
         0.02823    0.00309    0.00338   -0.00197
AFIX  43
H6A   2    0.129621    0.828802    0.600922    11.00000   -1.20000
AFIX   0
N1A   5    0.115139    0.675677    0.596882    11.00000    0.01373    0.02195 =
         0.02772    0.00212    0.00372    0.00079
AFIX  43
H1A   2    0.157656    0.661294    0.585976    11.00000   -1.20000
AFIX   0

N2B   5   -0.093897    0.459189    0.666390    11.00000    0.01678    0.01952 =
         0.03771   -0.00372    0.00901   -0.00205
AFIX  93
H2BA  2   -0.133280    0.477640    0.684921    11.00000   -1.20000
H2BB  2   -0.063741    0.506234    0.654727    11.00000   -1.20000
AFIX   0
C5B   1   -0.052103    0.157760    0.637410    11.00000    0.02505    0.01898 =
         0.02797   -0.00351   -0.00055    0.00080
AFIX  43
H5B   2   -0.041203    0.087422    0.629785    11.00000   -1.20000
AFIX   0
C6B   1   -0.113184    0.186742    0.665242    11.00000    0.02185    0.02006 =
         0.02599    0.00023   -0.00041   -0.00788
AFIX  43
H6B   2   -0.146121    0.136793    0.678372    11.00000   -1.20000
AFIX   0

C4A   1   -0.012791    0.713685    0.630654    11.00000    0.02053    0.02039 =
         0.02065    0.00148    0.00295    0.00504
AFIX  43
H4A   2   -0.058804    0.727964    0.642673    11.00000   -1.20000
AFIX   0

C4B   1   -0.006196    0.235593    0.620558    11.00000    0.02055    0.02194 =
         0.02355   -0.00192    0.00393    0.00385
AFIX  43
H4B   2    0.036917    0.215983    0.602040    11.00000   -1.20000
AFIX   0

C2A   1    0.070031    0.597814    0.604081    11.00000    0.02156    0.01745 =
         0.01705    0.00039    0.00157    0.00323
N2A   5    0.089418    0.502343    0.592978    11.00000    0.02095    0.02055 =
         0.03869   -0.00165    0.01009    0.00247
AFIX  93
H2AA  2    0.060101    0.451571    0.597955    11.00000   -1.20000
H2AB  2    0.131705    0.489246    0.580573    11.00000   -1.20000
AFIX   0

O1W   6    0.250736    0.665627    0.280791    11.00000    0.03348    0.06294 =
         0.02570    0.01157    0.01090    0.01481
H1WA  2    0.247833    0.696477    0.226984    11.00000   -1.50000
H1WB  2    0.255487    0.599756    0.276596    11.00000   -1.50000
HKLF 4


REM  2AprmBiCl in C2/c #15
REM R1 =  0.0301 for    5004 Fo > 4sig(Fo)  and  0.0498 for all    6456 data
REM    196 parameters refined using      3 restraints

END

WGHT      0.0064      0.0000

REM Highest difference peak  1.658,  deepest hole -1.046,  1-sigma level  0.190
Q1    1   0.1208  0.4003  0.5584  11.00000  0.05    1.66
Q2    1   0.2052  0.7127  0.5188  11.00000  0.05    1.19
Q3    1   0.2967  0.4000  0.5369  11.00000  0.05    0.92
Q4    1   0.2589  0.4231  0.5153  11.00000  0.05    0.89
Q5    1   0.2344  0.7992  0.1817  11.00000  0.05    0.73
Q6    1   0.2186  0.5422  0.4792  11.00000  0.05    0.71
Q7    1   0.3024  0.3991  0.4326  11.00000  0.05    0.71
Q8    1   0.2634  0.3620  0.4787  11.00000  0.05    0.69
Q9    1   0.2185  0.5221  0.1678  11.00000  0.05    0.67
Q10   1   0.0603  0.9230  0.6762  11.00000  0.05    0.65
Q11   1   0.2693  0.4177  0.4013  11.00000  0.05    0.65
Q12   1   0.3972  0.4756  0.4818  11.00000  0.05    0.65
Q13   1   0.0047  0.3924  0.6588  11.00000  0.05    0.64
Q14   1   0.2796  0.7171  0.4785  11.00000  0.05    0.63
Q15   1   0.0997  0.7812  0.7017  11.00000  0.05    0.62
Q16   1   0.1987  0.2375  0.4154  11.00000  0.05    0.62
Q17   1   0.1801  0.3187  0.4732  11.00000  0.05    0.62
Q18   1   0.4369  0.4413  0.3058  11.00000  0.05    0.62
Q19   1  -0.0798  0.3416  0.7744  11.00000  0.05    0.62
Q20   1  -0.0418  0.7444  0.7386  11.00000  0.05    0.61
;
_shelx_res_checksum              8552
_olex2_submission_special_instructions 'No special instructions were received'
_oxdiff_exptl_absorpt_empirical_details 
;
Empirical correction (ABSPACK) includes:
- Absorption correction using spherical harmonics
- Frame scaling
;
_oxdiff_exptl_absorpt_empirical_full_max 1.115
_oxdiff_exptl_absorpt_empirical_full_min 0.911
####################################################################### 
# 
# This file contains crystal structure data downloaded from the 
# Cambridge Structural Database (CSD) hosted by the Cambridge 
# Crystallographic Data Centre (CCDC).
# 
# Full information about CCDC data access policies and citation 
# guidelines are available at http://www.ccdc.cam.ac.uk/access/V1 
# 
# Audit and citation data items may have been added by the CCDC. 
# Please retain this information to preserve the provenance of 
# this file and to allow appropriate attribution of the data. 
# 
#######################################################################

data_2a4mprmbicl
_database_code_depnum_ccdc_archive 'CCDC 2023493'
loop_
_audit_author_name
_audit_author_address
'Magdalena Owczarek'
;Los Alamos National Laboratory
United States of America
;
_audit_update_record             
;
2020-08-15 deposited with the CCDC.	2021-05-06 downloaded from the CCDC.
;
_audit_creation_date             2020-06-04
_audit_creation_method           
;
Olex2 1.2
(compiled 2018.05.29 svn.r3508 for OlexSys, GUI svn.r5506)
;
_shelx_SHELXL_version_number     2017/1
_chemical_name_common            ?
_chemical_name_systematic        ?
_chemical_formula_moiety         'Bi Cl5, 2(C5 H8 N3), H2 O'
_chemical_formula_sum            'C10 H18 Bi Cl5 N6 O'
_chemical_formula_weight         624.53
_chemical_melting_point          ?
_chemical_oxdiff_formula         'C10 H18 N6 Bi Cl5 O '
loop_
_atom_type_symbol
_atom_type_description
_atom_type_scat_dispersion_real
_atom_type_scat_dispersion_imag
_atom_type_scat_source
C C 0.0033 0.0016 'International Tables Vol C Tables 4.2.6.8 and 6.1.1.4'
H H 0.0000 0.0000 'International Tables Vol C Tables 4.2.6.8 and 6.1.1.4'
Bi Bi -4.1077 10.2566 'International Tables Vol C Tables 4.2.6.8 and 6.1.1.4'
Cl Cl 0.1484 0.1585 'International Tables Vol C Tables 4.2.6.8 and 6.1.1.4'
N N 0.0061 0.0033 'International Tables Vol C Tables 4.2.6.8 and 6.1.1.4'
O O 0.0106 0.0060 'International Tables Vol C Tables 4.2.6.8 and 6.1.1.4'

_shelx_space_group_comment       
;
The symmetry employed for this shelxl refinement is uniquely defined
by the following loop, which should always be used as a source of
symmetry information in preference to the above space-group names.
They are only intended as comments.
;
_space_group_crystal_system      monoclinic
_space_group_IT_number           11
_space_group_name_H-M_alt        'P 1 21/m 1'
_space_group_name_Hall           '-P 2yb'
loop_
_space_group_symop_operation_xyz
'x, y, z'
'-x, y+1/2, -z'
'-x, -y, -z'
'x, -y-1/2, z'

_cell_length_a                   5.586(3)
_cell_length_b                   18.595(6)
_cell_length_c                   8.970(4)
_cell_angle_alpha                90
_cell_angle_beta                 90.66(2)
_cell_angle_gamma                90
_cell_volume                     931.7(7)
_cell_formula_units_Z            2
_cell_measurement_reflns_used    5615
_cell_measurement_temperature    100(2)
_cell_measurement_theta_max      28.6950
_cell_measurement_theta_min      3.1550
_shelx_estimated_absorpt_T_max   0.310
_shelx_estimated_absorpt_T_min   0.113
_exptl_absorpt_coefficient_mu    10.190
_exptl_absorpt_correction_T_max  0.354
_exptl_absorpt_correction_T_min  0.139
_exptl_absorpt_correction_type   analytical
_exptl_absorpt_process_details   
;
CrysAlisPro 1.171.38.46 (Rigaku Oxford Diffraction, 2015)
Analytical numeric absorption correction using a multifaceted crystal
			model based on expressions derived by R.C. Clark & J.S. Reid.
(Clark, R. C. & Reid, J. S. (1995). Acta Cryst. A51, 887-897)
Empirical absorption correction using spherical harmonics,
 implemented in SCALE3 ABSPACK scaling algorithm.
;
_exptl_absorpt_special_details   ?
_exptl_crystal_colour            'clear yellow'
_exptl_crystal_colour_lustre     clear
_exptl_crystal_colour_primary    yellow
_exptl_crystal_density_diffrn    2.226
_exptl_crystal_density_meas      ?
_exptl_crystal_density_method    ?
_exptl_crystal_description       block
_exptl_crystal_F_000             592
loop_
_exptl_crystal_face_index_h
_exptl_crystal_face_index_k
_exptl_crystal_face_index_l
_exptl_crystal_face_perp_dist
0 0 13 0.1421
-8 0 -3 0.0807
2 20 -8 0.1209
3 -16 -9 0.1674
7 8 -3 0.0963
4 -21 4 0.0820
-2 -20 8 0.1209
8 -8 -1 0.1010
-7 10 3 0.0303
2 26 0 0.1232
-2 -26 0 0.1232
0 0 -13 0.1421

_exptl_crystal_size_max          0.38
_exptl_crystal_size_mid          0.24
_exptl_crystal_size_min          0.15
loop_
_exptl_oxdiff_crystal_face_indexfrac_h
_exptl_oxdiff_crystal_face_indexfrac_k
_exptl_oxdiff_crystal_face_indexfrac_l
_exptl_oxdiff_crystal_face_x
_exptl_oxdiff_crystal_face_y
_exptl_oxdiff_crystal_face_z
-0.0000 0.0005 12.9999 -0.3935 0.4540 0.8345
-7.9997 0.0000 -3.0002 0.7714 0.6425 -0.2928
2.0000 19.9993 -7.9997 0.5607 -0.8525 -0.0482
2.9998 -16.0000 -8.9999 -0.3738 -0.2854 -0.8924
6.9998 7.9996 -2.9997 -0.3092 -0.9131 0.0712
3.9997 -20.9995 3.9999 -0.9746 0.1717 -0.1554
-2.0000 -19.9993 7.9997 -0.5607 0.8525 0.0482
7.9996 -8.0000 -0.9998 -0.8458 -0.6276 -0.1401
-6.9997 10.0000 2.9998 0.7491 0.5654 0.3250
2.0000 25.9994 0.0002 0.4652 -0.6890 0.5974
-2.0000 -25.9994 -0.0002 -0.4652 0.6890 -0.5974
0.0000 -0.0005 -12.9999 0.3935 -0.4540 -0.8345

_exptl_transmission_factor_max   ?
_exptl_transmission_factor_min   ?
_diffrn_reflns_av_R_equivalents  0.0297
_diffrn_reflns_av_unetI/netI     0.0294
_diffrn_reflns_Laue_measured_fraction_full 0.997
_diffrn_reflns_Laue_measured_fraction_max 0.936
_diffrn_reflns_limit_h_max       7
_diffrn_reflns_limit_h_min       -7
_diffrn_reflns_limit_k_max       25
_diffrn_reflns_limit_k_min       -23
_diffrn_reflns_limit_l_max       11
_diffrn_reflns_limit_l_min       -10
_diffrn_reflns_number            6440
_diffrn_reflns_point_group_measured_fraction_full 0.997
_diffrn_reflns_point_group_measured_fraction_max 0.936
_diffrn_reflns_theta_full        25.242
_diffrn_reflns_theta_max         28.736
_diffrn_reflns_theta_min         3.156
_diffrn_ambient_temperature      100(2)
_diffrn_detector                 'CCD plate'
_diffrn_detector_area_resol_mean 8.3359
_diffrn_detector_type            'Sapphire2, large Be window'
_diffrn_measured_fraction_theta_full 0.997
_diffrn_measured_fraction_theta_max 0.936
_diffrn_measurement_details      
;
List of Runs (angles in degrees, time in seconds):

  # Type    Start    End  Width  t~exp~   \w     \q     \k     \f   Frames
#--------------------------------------------------------------------------
  1  \w    -54.00  60.75   0.75    7.00    --   30.00 -79.00   0.00  153
  2  \w    -54.00  60.75   0.75    7.00    --   30.00 -79.00  90.00  153
  3  \w    -54.00  60.75   0.75    7.00    --   30.00 -79.00 180.00  153
  4  \w    -54.00  54.75   0.75    7.00    --   30.00 -79.00 270.00  145
;
_diffrn_measurement_device       'four-circle diffractometer'
_diffrn_measurement_device_type  'Xcalibur, Sapphire2, large Be window'
_diffrn_measurement_method       '\w scans'
_diffrn_orient_matrix_type       
'CrysAlisPro convention (1999,Acta A55,543-557)'
_diffrn_orient_matrix_UB_11      -0.0850785000
_diffrn_orient_matrix_UB_12      0.0244374000
_diffrn_orient_matrix_UB_13      -0.0302734000
_diffrn_orient_matrix_UB_21      -0.0934122000
_diffrn_orient_matrix_UB_22      -0.0193166000
_diffrn_orient_matrix_UB_23      0.0349211000
_diffrn_orient_matrix_UB_31      0.0125254000
_diffrn_orient_matrix_UB_32      0.0220150000
_diffrn_orient_matrix_UB_33      0.0641914000
_diffrn_radiation_monochromator  graphite
_diffrn_radiation_probe          x-ray
_diffrn_radiation_type           MoK\a
_diffrn_radiation_wavelength     0.71073
_diffrn_source                   'fine-focus sealed X-ray tube'
_diffrn_source_type              'Enhance (Mo) X-ray Source'
_diffrn_standards_number         0
_reflns_Friedel_coverage         0.000
_reflns_Friedel_fraction_full    .
_reflns_Friedel_fraction_max     .
_reflns_number_gt                2267
_reflns_number_total             2332
_reflns_odcompleteness_completeness 99.70
_reflns_odcompleteness_iscentric 1
_reflns_odcompleteness_theta     26.32
_reflns_special_details          
;
 Reflections were merged by SHELXL according to the crystal
 class for the calculation of statistics and refinement.
 
 _reflns_Friedel_fraction is defined as the number of unique
 Friedel pairs measured divided by the number that would be
 possible theoretically, ignoring centric projections and
 systematic absences.
;
_reflns_threshold_expression     'I > 2\s(I)'
_computing_cell_refinement       'CrysAlisPro 1.171.38.46 (Rigaku OD, 2015)'
_computing_data_collection       'CrysAlisPro 1.171.38.46 (Rigaku OD, 2015)'
_computing_data_reduction        'CrysAlisPro 1.171.38.46 (Rigaku OD, 2015)'
_computing_molecular_graphics    'Olex2 (Dolomanov et al., 2009)'
_computing_publication_material  'Olex2 (Dolomanov et al., 2009)'
_computing_structure_refinement  'ShelXL (Sheldrick, 2015)'
_computing_structure_solution    'olex2.solve (Bourhis et al., 2015)'
_refine_diff_density_max         1.749
_refine_diff_density_min         -1.260
_refine_diff_density_rms         0.160
_refine_ls_extinction_coef       .
_refine_ls_extinction_method     none
_refine_ls_goodness_of_fit_ref   1.065
_refine_ls_hydrogen_treatment    mixed
_refine_ls_matrix_type           full
_refine_ls_number_parameters     117
_refine_ls_number_reflns         2332
_refine_ls_number_restraints     3
_refine_ls_R_factor_all          0.0233
_refine_ls_R_factor_gt           0.0226
_refine_ls_restrained_S_all      1.065
_refine_ls_shift/su_max          0.001
_refine_ls_shift/su_mean         0.000
_refine_ls_structure_factor_coef Fsqd
_refine_ls_weighting_details     
'w=1/[\s^2^(Fo^2^)+(0.0331P)^2^+0.4896P] where P=(Fo^2^+2Fc^2^)/3'
_refine_ls_weighting_scheme      calc
_refine_ls_wR_factor_gt          0.0557
_refine_ls_wR_factor_ref         0.0561
_refine_special_details          ?
_olex2_refinement_description    
;
1. Fixed Uiso
 At 1.2 times of:
  All C(H) groups, All N(H) groups, All N(H,H) groups
 At 1.5 times of:
  All C(H,H,H) groups, All O(H,H) groups
2. Restrained distances
 O1W-H1WA = O1W-H1WB
 0.88 with sigma of 0.02
 H1WB-H1WA
 1.44 with sigma of 0.02
3.a Aromatic/amide H refined with riding coordinates:
 N1(H1), C6(H6), C5(H5)
3.b X=CH2 refined with riding coordinates:
 N2(H2A,H2B)
3.c Idealised Me refined as rotating group:
 C7(H7A,H7B,H7C)
;
_atom_sites_solution_hydrogens   mixed
_atom_sites_solution_primary     iterative
_atom_sites_solution_secondary   ?
loop_
_atom_site_label
_atom_site_type_symbol
_atom_site_fract_x
_atom_site_fract_y
_atom_site_fract_z
_atom_site_U_iso_or_equiv
_atom_site_adp_type
_atom_site_occupancy
_atom_site_site_symmetry_order
_atom_site_calc_flag
_atom_site_refinement_flags_posn
_atom_site_refinement_flags_adp
_atom_site_refinement_flags_occupancy
_atom_site_disorder_assembly
_atom_site_disorder_group
Bi Bi 0.40830(2) 0.250000 -0.53192(2) 0.00957(7) Uani 1 2 d S T P . .
Cl2 Cl 0.4456(2) 0.250000 -0.81757(11) 0.0142(2) Uani 1 2 d S T P . .
Cl4 Cl 0.4300(2) 0.250000 -0.21054(12) 0.0141(2) Uani 1 2 d S T P . .
Cl1 Cl 0.39590(13) 0.10711(5) -0.54420(8) 0.01658(17) Uani 1 1 d . . . . .
Cl3 Cl -0.0629(2) 0.250000 -0.53370(14) 0.0269(3) Uani 1 2 d S T P . .
N1 N 0.0410(5) 0.38257(14) 0.1187(3) 0.0143(5) Uani 1 1 d . . . . .
H1 H 0.032659 0.338643 0.082520 0.017 Uiso 1 1 calc R . . . .
N2 N 0.3782(5) 0.40402(17) -0.0236(3) 0.0162(6) Uani 1 1 d . . . . .
H2A H 0.491866 0.433041 -0.054364 0.019 Uiso 1 1 calc R . . . .
H2B H 0.369296 0.359822 -0.058323 0.019 Uiso 1 1 calc R . . . .
N3 N 0.2373(5) 0.49481(14) 0.1265(3) 0.0125(5) Uani 1 1 d . . . . .
C6 C -0.1249(6) 0.40508(18) 0.2174(4) 0.0154(6) Uani 1 1 d . . . . .
H6 H -0.249624 0.373623 0.247031 0.019 Uiso 1 1 calc R . . . .
C2 C 0.2198(6) 0.42697(17) 0.0752(3) 0.0127(6) Uani 1 1 d . . . . .
C4 C 0.0770(6) 0.51719(17) 0.2252(3) 0.0139(6) Uani 1 1 d . . . . .
C7 C 0.1053(6) 0.59166(18) 0.2833(4) 0.0177(7) Uani 1 1 d . . . . .
H7A H 0.200605 0.590664 0.375660 0.027 Uiso 1 1 calc GR . . . .
H7B H -0.052810 0.612089 0.303443 0.027 Uiso 1 1 calc GR . . . .
H7C H 0.186622 0.621279 0.209047 0.027 Uiso 1 1 calc GR . . . .
C5 C -0.1123(6) 0.47310(18) 0.2739(4) 0.0157(6) Uani 1 1 d . . . . .
H5 H -0.226351 0.490106 0.343256 0.019 Uiso 1 1 calc R . . . .
O1W O -0.0527(6) 0.250000 -0.0379(4) 0.0176(7) Uani 1 2 d DS T P . .
H1WA H -0.198(4) 0.250000 -0.073(5) 0.026 Uiso 1 2 d DRS T P . .
H1WB H 0.053(6) 0.250000 -0.108(4) 0.026 Uiso 1 2 d DRS T P . .

loop_
_atom_site_aniso_label
_atom_site_aniso_U_11
_atom_site_aniso_U_22
_atom_site_aniso_U_33
_atom_site_aniso_U_23
_atom_site_aniso_U_13
_atom_site_aniso_U_12
Bi 0.00819(9) 0.01104(10) 0.00948(10) 0.000 0.00060(6) 0.000
Cl2 0.0182(5) 0.0150(5) 0.0095(5) 0.000 0.0001(4) 0.000
Cl4 0.0171(5) 0.0143(5) 0.0109(5) 0.000 0.0011(4) 0.000
Cl1 0.0162(4) 0.0138(4) 0.0198(4) 0.0002(3) 0.0022(3) -0.0003(3)
Cl3 0.0295(7) 0.0174(6) 0.0338(8) 0.000 -0.0078(6) 0.000
N1 0.0157(13) 0.0102(12) 0.0169(13) -0.0003(10) -0.0015(11) -0.0005(10)
N2 0.0175(14) 0.0112(14) 0.0200(15) -0.0010(10) 0.0031(12) 0.0001(11)
N3 0.0125(13) 0.0132(13) 0.0116(12) 0.0020(10) -0.0012(10) -0.0002(10)
C6 0.0140(15) 0.0166(16) 0.0158(16) 0.0060(12) -0.0002(12) -0.0009(13)
C2 0.0121(14) 0.0140(15) 0.0119(14) 0.0033(12) -0.0007(11) 0.0007(12)
C4 0.0156(15) 0.0155(15) 0.0105(14) 0.0007(11) -0.0026(12) -0.0003(12)
C7 0.0205(17) 0.0161(16) 0.0166(16) -0.0026(13) 0.0000(13) -0.0033(13)
C5 0.0145(15) 0.0168(16) 0.0159(15) 0.0016(12) 0.0024(12) 0.0006(13)
O1W 0.0159(16) 0.0165(18) 0.0204(19) 0.000 -0.0005(14) 0.000

_geom_special_details            
;
 All esds (except the esd in the dihedral angle between two l.s. planes)
 are estimated using the full covariance matrix.  The cell esds are taken
 into account individually in the estimation of esds in distances, angles
 and torsion angles; correlations between esds in cell parameters are only
 used when they are defined by crystal symmetry.  An approximate (isotropic)
 treatment of cell esds is used for estimating esds involving l.s. planes.
;
loop_
_geom_bond_atom_site_label_1
_geom_bond_atom_site_label_2
_geom_bond_distance
_geom_bond_site_symmetry_2
_geom_bond_publ_flag
Bi Cl2 2.5732(15) . ?
Bi Cl4 2.8840(17) . ?
Bi Cl1 2.6601(12) . ?
Bi Cl1 2.6602(12) 4_565 ?
Bi Cl3 2.954(2) 1_655 ?
Bi Cl3 2.6322(19) . ?
N1 C6 1.355(4) . ?
N1 C2 1.357(4) . ?
N2 C2 1.330(4) . ?
N3 C2 1.346(4) . ?
N3 C4 1.333(4) . ?
C6 C5 1.364(5) . ?
C4 C7 1.487(5) . ?
C4 C5 1.411(4) . ?

loop_
_geom_angle_atom_site_label_1
_geom_angle_atom_site_label_2
_geom_angle_atom_site_label_3
_geom_angle
_geom_angle_site_symmetry_1
_geom_angle_site_symmetry_3
_geom_angle_publ_flag
Cl2 Bi Cl4 172.95(3) . . ?
Cl2 Bi Cl1 87.773(16) . 4_565 ?
Cl2 Bi Cl1 87.773(16) . . ?
Cl2 Bi Cl3 94.96(4) . . ?
Cl2 Bi Cl3 84.38(4) . 1_655 ?
Cl4 Bi Cl3 88.56(4) . 1_655 ?
Cl1 Bi Cl4 92.417(17) . . ?
Cl1 Bi Cl4 92.416(17) 4_565 . ?
Cl1 Bi Cl1 174.42(3) . 4_565 ?
Cl1 Bi Cl3 91.453(16) 4_565 1_655 ?
Cl1 Bi Cl3 91.452(16) . 1_655 ?
Cl3 Bi Cl4 92.09(4) . . ?
Cl3 Bi Cl1 88.520(16) . . ?
Cl3 Bi Cl1 88.520(16) . 4_565 ?
Cl3 Bi Cl3 179.34(5) . 1_655 ?
Bi Cl3 Bi 179.34(5) . 1_455 ?
C6 N1 C2 120.7(3) . . ?
C4 N3 C2 118.2(3) . . ?
N1 C6 C5 119.8(3) . . ?
N2 C2 N1 119.6(3) . . ?
N2 C2 N3 118.8(3) . . ?
N3 C2 N1 121.5(3) . . ?
N3 C4 C7 117.0(3) . . ?
N3 C4 C5 122.4(3) . . ?
C5 C4 C7 120.6(3) . . ?
C6 C5 C4 117.3(3) . . ?

loop_
_geom_hbond_atom_site_label_D
_geom_hbond_atom_site_label_H
_geom_hbond_atom_site_label_A
_geom_hbond_distance_DH
_geom_hbond_distance_HA
_geom_hbond_distance_DA
_geom_hbond_angle_DHA
_geom_hbond_site_symmetry_A
_geom_hbond_publ_flag
N1 H1 O1W 0.88 2.02 2.882(3) 164.5 . yes
N2 H2A N3 0.88 2.13 3.008(4) 178.7 3_665 yes
N2 H2B Cl4 0.88 2.48 3.333(3) 162.8 . yes
O1W H1WA Cl4 0.870(19) 2.40(2) 3.263(4) 171(4) 1_455 yes
O1W H1WB Cl4 0.867(19) 2.31(2) 3.125(4) 157(4) . yes

_shelx_res_file                  
;
TITL mo36_NU_abs in P21/m #11
    2a4mprmbicl.res
    created by SHELXL-2017/1 at 18:12:33 on 04-Jun-2020
REM reset to P21/m #11
CELL 0.71073 5.586 18.595 8.97 90 90.66 90
ZERR 2 0.003 0.006 0.004 0 0.02 0
LATT 1
SYMM -X,0.5+Y,-Z
SFAC C H Bi Cl N O
UNIT 20 36 2 10 12 2
EQIV $1 1-X,1-Y,-Z
EQIV $2 -1+X,+Y,+Z
DFIX 0.88 O1W H1Wa O1W H1Wb
DFIX 1.44 H1Wb H1Wa

L.S. 20
PLAN  20
SIZE 0.15 0.24 0.38
TEMP -173(2)
HTAB N1 O1W
HTAB N2 N3_$1
HTAB O1W Cl4_$2
HTAB O1W Cl4
HTAB N2 Cl4
BOND
fmap 2
acta
REM <olex2.extras>
REM <HklSrc "%.\\2A4MprmBiCl.hkl">
REM </olex2.extras>

WGHT    0.033100    0.489600
FVAR       0.10965
BI    3    0.408302    0.250000   -0.531923    10.50000    0.00819    0.01104 =
         0.00948    0.00000    0.00060    0.00000
CL2   4    0.445638    0.250000   -0.817574    10.50000    0.01818    0.01504 =
         0.00950    0.00000    0.00009    0.00000
CL4   4    0.429970    0.250000   -0.210539    10.50000    0.01713    0.01435 =
         0.01093    0.00000    0.00113    0.00000
CL1   4    0.395897    0.107113   -0.544203    11.00000    0.01624    0.01376 =
         0.01979    0.00024    0.00216   -0.00033
CL3   4   -0.062940    0.250000   -0.533705    10.50000    0.02946    0.01737 =
         0.03381    0.00000   -0.00776    0.00000
N1    5    0.040960    0.382566    0.118738    11.00000    0.01568    0.01017 =
         0.01689   -0.00027   -0.00147   -0.00055
AFIX  43
H1    2    0.032659    0.338643    0.082520    11.00000   -1.20000
AFIX   0
N2    5    0.378178    0.404023   -0.023649    11.00000    0.01745    0.01117 =
         0.02004   -0.00096    0.00315    0.00014
AFIX  93
H2A   2    0.491866    0.433041   -0.054364    11.00000   -1.20000
H2B   2    0.369296    0.359822   -0.058323    11.00000   -1.20000
AFIX   0
N3    5    0.237313    0.494813    0.126464    11.00000    0.01249    0.01320 =
         0.01163    0.00198   -0.00117   -0.00022
C6    1   -0.124940    0.405085    0.217353    11.00000    0.01396    0.01658 =
         0.01577    0.00596   -0.00022   -0.00095
AFIX  43
H6    2   -0.249624    0.373623    0.247031    11.00000   -1.20000
AFIX   0
C2    1    0.219765    0.426972    0.075187    11.00000    0.01215    0.01396 =
         0.01188    0.00334   -0.00070    0.00069
C4    1    0.076980    0.517185    0.225164    11.00000    0.01564    0.01546 =
         0.01049    0.00074   -0.00264   -0.00025
C7    1    0.105261    0.591655    0.283286    11.00000    0.02049    0.01614 =
         0.01655   -0.00264    0.00004   -0.00330
AFIX 137
H7A   2    0.200605    0.590664    0.375660    11.00000   -1.50000
H7B   2   -0.052810    0.612089    0.303443    11.00000   -1.50000
H7C   2    0.186622    0.621279    0.209047    11.00000   -1.50000
AFIX   0
C5    1   -0.112291    0.473096    0.273870    11.00000    0.01453    0.01684 =
         0.01587    0.00158    0.00238    0.00060
AFIX  43
H5    2   -0.226351    0.490106    0.343256    11.00000   -1.20000
AFIX   0

O1W   6   -0.052743    0.250000   -0.037862    10.50000    0.01588    0.01652 =
         0.02042    0.00000   -0.00052    0.00000
H1WA  2   -0.198330    0.250000   -0.073449    10.50000   -1.50000
H1WB  2    0.052751    0.250000   -0.108053    10.50000   -1.50000
HKLF 4


REM  mo36_NU_abs in P21/m #11
REM R1 =  0.0226 for    2267 Fo > 4sig(Fo)  and  0.0233 for all    2332 data
REM    117 parameters refined using      3 restraints

END

WGHT      0.0331      0.4897

REM Highest difference peak  1.749,  deepest hole -1.260,  1-sigma level  0.160
Q1    1  -0.1812  0.2500 -0.5167  10.50000  0.05    1.75
Q2    1   0.2738  0.2500 -0.5778  10.50000  0.05    0.98
Q3    1   0.5376  0.2500 -0.4747  10.50000  0.05    0.86
Q4    1   0.3959  0.2922 -0.4630  11.00000  0.05    0.83
Q5    1  -0.0393  0.2628 -0.5627  11.00000  0.05    0.82
Q6    1   0.3930  0.3026 -0.5959  11.00000  0.05    0.77
Q7    1   0.3916  0.2500 -0.6380  10.50000  0.05    0.76
Q8    1   0.3861  0.2500 -0.4404  10.50000  0.05    0.74
Q9    1  -0.2303  0.2500 -0.4010  10.50000  0.05    0.72
Q10   1   0.6547  0.2500 -0.5574  10.50000  0.05    0.68
Q11   1   0.5043  0.2500 -0.7136  10.50000  0.05    0.66
Q12   1   0.1496  0.2500 -0.5169  10.50000  0.05    0.62
Q13   1  -0.1092  0.4425  0.2386  11.00000  0.05    0.62
Q14   1   0.3382  0.2500 -0.2723  10.50000  0.05    0.57
Q15   1  -0.0505  0.2500 -0.3811  10.50000  0.05    0.57
Q16   1  -0.0146  0.2793 -0.4827  11.00000  0.05    0.57
Q17   1  -0.4533  0.3897  0.1840  11.00000  0.05    0.53
Q18   1  -0.1117  0.2500  0.0480  10.50000  0.05    0.50
Q19   1   0.1433  0.5576  0.2201  11.00000  0.05    0.49
Q20   1   0.2478  0.6189  0.2647  11.00000  0.05    0.49
;
_shelx_res_checksum              58048
_olex2_submission_special_instructions 'No special instructions were received'
_oxdiff_exptl_absorpt_empirical_details 
;
Empirical correction (ABSPACK) includes:
- Absorption correction using spherical harmonics
- Frame scaling
;
_oxdiff_exptl_absorpt_empirical_full_max 1.128
_oxdiff_exptl_absorpt_empirical_full_min 0.876
####################################################################### 
# 
# This file contains crystal structure data downloaded from the 
# Cambridge Structural Database (CSD) hosted by the Cambridge 
# Crystallographic Data Centre (CCDC).
# 
# Full information about CCDC data access policies and citation 
# guidelines are available at http://www.ccdc.cam.ac.uk/access/V1 
# 
# Audit and citation data items may have been added by the CCDC. 
# Please retain this information to preserve the provenance of 
# this file and to allow appropriate attribution of the data. 
# 
#######################################################################

data_2aprmsbcl_acentro
_database_code_depnum_ccdc_archive 'CCDC 2025386'
loop_
_audit_author_name
_audit_author_address
'Magdalena Owczarek'
;Los Alamos National Laboratory
United States of America
;
_audit_update_record             
;
2020-08-26 deposited with the CCDC.	2021-05-06 downloaded from the CCDC.
;
_audit_creation_date             2020-06-04
_audit_creation_method           
;
Olex2 1.2
(compiled 2018.05.29 svn.r3508 for OlexSys, GUI svn.r5506)
;
_shelx_SHELXL_version_number     2017/1
_chemical_name_common            ?
_chemical_name_systematic        ?
_chemical_formula_moiety         'Cl5 Sb, 2(C4 H6 N3)'
_chemical_formula_sum            'C8 H12 Cl5 N6 Sb'
_chemical_formula_weight         491.24
_chemical_absolute_configuration ?
_chemical_melting_point          ?
_chemical_oxdiff_formula         'C8 H12 N6 Sb1 Cl5'
loop_
_atom_type_symbol
_atom_type_description
_atom_type_scat_dispersion_real
_atom_type_scat_dispersion_imag
_atom_type_scat_source
C C 0.0033 0.0016 'International Tables Vol C Tables 4.2.6.8 and 6.1.1.4'
H H 0.0000 0.0000 'International Tables Vol C Tables 4.2.6.8 and 6.1.1.4'
Cl Cl 0.1484 0.1585 'International Tables Vol C Tables 4.2.6.8 and 6.1.1.4'
N N 0.0061 0.0033 'International Tables Vol C Tables 4.2.6.8 and 6.1.1.4'
Sb Sb -0.5866 1.5461 'International Tables Vol C Tables 4.2.6.8 and 6.1.1.4'

_shelx_space_group_comment       
;
The symmetry employed for this shelxl refinement is uniquely defined
by the following loop, which should always be used as a source of
symmetry information in preference to the above space-group names.
They are only intended as comments.
;
_space_group_crystal_system      monoclinic
_space_group_IT_number           4
_space_group_name_H-M_alt        'P 1 21 1'
_space_group_name_Hall           'P 2yb'
loop_
_space_group_symop_operation_xyz
'x, y, z'
'-x, y+1/2, -z'

_cell_length_a                   5.713(3)
_cell_length_b                   14.125(5)
_cell_length_c                   10.254(4)
_cell_angle_alpha                90
_cell_angle_beta                 105.65(2)
_cell_angle_gamma                90
_cell_volume                     796.8(6)
_cell_formula_units_Z            2
_cell_measurement_reflns_used    12171
_cell_measurement_temperature    100(2)
_cell_measurement_theta_max      37.0020
_cell_measurement_theta_min      3.5370
_shelx_estimated_absorpt_T_max   0.748
_shelx_estimated_absorpt_T_min   0.602
_exptl_absorpt_coefficient_mu    2.567
_exptl_absorpt_correction_T_max  0.806
_exptl_absorpt_correction_T_min  0.649
_exptl_absorpt_correction_type   analytical
_exptl_absorpt_process_details   
;
CrysAlisPro 1.171.38.46 (Rigaku Oxford Diffraction, 2015)
Analytical numeric absorption correction using a multifaceted crystal
			model based on expressions derived by R.C. Clark & J.S. Reid.
(Clark, R. C. & Reid, J. S. (1995). Acta Cryst. A51, 887-897)
Empirical absorption correction using spherical harmonics,
 implemented in SCALE3 ABSPACK scaling algorithm.
;
_exptl_absorpt_special_details   ?
_exptl_crystal_colour            'clear yellow'
_exptl_crystal_colour_lustre     clear
_exptl_crystal_colour_modifier   ?
_exptl_crystal_colour_primary    yellow
_exptl_crystal_density_diffrn    2.048
_exptl_crystal_density_meas      ?
_exptl_crystal_density_method    ?
_exptl_crystal_description       block
_exptl_crystal_F_000             476
loop_
_exptl_crystal_face_index_h
_exptl_crystal_face_index_k
_exptl_crystal_face_index_l
_exptl_crystal_face_perp_dist
-8 1 0 0.0695
-5 15 7 0.1145
4 12 7 0.0719
-1 -14 -9 0.0855
2 -11 11 0.0464
0 10 -12 0.0731
8 0 0 0.0431

_exptl_crystal_size_max          0.22
_exptl_crystal_size_mid          0.18
_exptl_crystal_size_min          0.12
loop_
_exptl_oxdiff_crystal_face_indexfrac_h
_exptl_oxdiff_crystal_face_indexfrac_k
_exptl_oxdiff_crystal_face_indexfrac_l
_exptl_oxdiff_crystal_face_x
_exptl_oxdiff_crystal_face_y
_exptl_oxdiff_crystal_face_z
-7.9999 1.0002 0.0002 -0.4971 0.0487 -0.9030
-5.0000 14.9997 6.9997 0.5025 0.0037 -0.8999
3.9999 11.9996 6.9994 0.9978 0.0027 0.1594
-0.9999 -13.9996 -8.9994 -0.9590 -0.0845 0.2175
2.0000 -10.9994 10.9995 0.2648 0.9023 0.4709
-0.0000 9.9994 -11.9995 -0.2122 -0.9481 -0.2274
7.9999 -0.0002 -0.0003 0.5312 -0.0774 0.8798

_exptl_transmission_factor_max   ?
_exptl_transmission_factor_min   ?
_diffrn_reflns_av_R_equivalents  0.0207
_diffrn_reflns_av_unetI/netI     0.0275
_diffrn_reflns_Laue_measured_fraction_full 0.999
_diffrn_reflns_Laue_measured_fraction_max 0.894
_diffrn_reflns_limit_h_max       8
_diffrn_reflns_limit_h_min       -7
_diffrn_reflns_limit_k_max       21
_diffrn_reflns_limit_k_min       -23
_diffrn_reflns_limit_l_max       16
_diffrn_reflns_limit_l_min       -17
_diffrn_reflns_number            14833
_diffrn_reflns_point_group_measured_fraction_full 0.991
_diffrn_reflns_point_group_measured_fraction_max 0.801
_diffrn_reflns_theta_full        25.242
_diffrn_reflns_theta_max         36.962
_diffrn_reflns_theta_min         2.884
_diffrn_ambient_temperature      100(2)
_diffrn_detector                 'CCD plate'
_diffrn_detector_area_resol_mean 8.3359
_diffrn_detector_type            'Sapphire2, large Be window'
_diffrn_measured_fraction_theta_full 0.999
_diffrn_measured_fraction_theta_max 0.894
_diffrn_measurement_details      
;
List of Runs (angles in degrees, time in seconds):

  # Type    Start    End  Width  t~exp~   \w     \q     \k     \f   Frames
#--------------------------------------------------------------------------
  1  \w    -71.00  70.62   0.73   10.00    --   30.00 -79.00   0.00  194
  2  \w    -71.00  70.62   0.73   10.00    --   30.00 -79.00  90.00  194
  3  \w    -71.00  70.62   0.73   10.00    --   30.00 -79.00 180.00  194
  4  \w    -71.00  70.62   0.73   10.00    --   30.00 -79.00 270.00  194
  5  \w    -54.00  60.61   0.73   16.00    --   48.00 -79.00  45.00  157
  6  \w    -54.00  60.61   0.73   16.00    --   48.00 -79.00 135.00  157
  7  \w    -54.00  60.61   0.73   16.00    --   48.00 -79.00 225.00  157
  8  \w    -54.00   5.86   0.73   16.00    --   48.00 -79.00 315.00   82
;
_diffrn_measurement_device       'four-circle diffractometer'
_diffrn_measurement_device_type  'Xcalibur, Sapphire2, large Be window'
_diffrn_measurement_method       '\w scans'
_diffrn_orient_matrix_type       
'CrysAlisPro convention (1999,Acta A55,543-557)'
_diffrn_orient_matrix_UB_11      0.0664068000
_diffrn_orient_matrix_UB_12      0.0341153000
_diffrn_orient_matrix_UB_13      0.0461142000
_diffrn_orient_matrix_UB_21      -0.0096713000
_diffrn_orient_matrix_UB_22      -0.0286905000
_diffrn_orient_matrix_UB_23      0.0551001000
_diffrn_orient_matrix_UB_31      0.1099808000
_diffrn_orient_matrix_UB_32      -0.0231659000
_diffrn_orient_matrix_UB_33      -0.0003563000
_diffrn_radiation_monochromator  graphite
_diffrn_radiation_probe          x-ray
_diffrn_radiation_type           MoK\a
_diffrn_radiation_wavelength     0.71073
_diffrn_source                   'fine-focus sealed X-ray tube'
_diffrn_source_type              'Enhance (Mo) X-ray Source'
_diffrn_standards_number         0
_reflns_Friedel_coverage         0.738
_reflns_Friedel_fraction_full    0.983
_reflns_Friedel_fraction_max     0.702
_reflns_number_gt                6240
_reflns_number_total             6494
_reflns_odcompleteness_completeness 99.82
_reflns_odcompleteness_iscentric 1
_reflns_odcompleteness_theta     26.32
_reflns_special_details          
;
 Reflections were merged by SHELXL according to the crystal
 class for the calculation of statistics and refinement.
 
 _reflns_Friedel_fraction is defined as the number of unique
 Friedel pairs measured divided by the number that would be
 possible theoretically, ignoring centric projections and
 systematic absences.
;
_reflns_threshold_expression     'I > 2\s(I)'
_computing_cell_refinement       'CrysAlisPro 1.171.38.46 (Rigaku OD, 2015)'
_computing_data_collection       'CrysAlisPro 1.171.38.46 (Rigaku OD, 2015)'
_computing_data_reduction        'CrysAlisPro 1.171.38.46 (Rigaku OD, 2015)'
_computing_molecular_graphics    'Olex2 (Dolomanov et al., 2009)'
_computing_publication_material  'Olex2 (Dolomanov et al., 2009)'
_computing_structure_refinement  'ShelXL (Sheldrick, 2015)'
_computing_structure_solution    'ShelXS (Sheldrick, 2008)'
_refine_diff_density_max         1.402
_refine_diff_density_min         -0.380
_refine_diff_density_rms         0.107
_refine_ls_abs_structure_details 
;
 Flack x determined using 2564 quotients [(I+)-(I-)]/[(I+)+(I-)]
 (Parsons, Flack and Wagner, Acta Cryst. B69 (2013) 249-259).
;
_refine_ls_abs_structure_Flack   0.396(13)
_refine_ls_extinction_coef       .
_refine_ls_extinction_method     none
_refine_ls_goodness_of_fit_ref   1.081
_refine_ls_hydrogen_treatment    constr
_refine_ls_matrix_type           full
_refine_ls_number_parameters     181
_refine_ls_number_reflns         6494
_refine_ls_number_restraints     1
_refine_ls_R_factor_all          0.0254
_refine_ls_R_factor_gt           0.0236
_refine_ls_restrained_S_all      1.081
_refine_ls_shift/su_max          0.001
_refine_ls_shift/su_mean         0.000
_refine_ls_structure_factor_coef Fsqd
_refine_ls_weighting_details     
'w=1/[\s^2^(Fo^2^)+(0.0257P)^2^+0.1531P] where P=(Fo^2^+2Fc^2^)/3'
_refine_ls_weighting_scheme      calc
_refine_ls_wR_factor_gt          0.0522
_refine_ls_wR_factor_ref         0.0531
_refine_special_details          ?
_olex2_refinement_description    
;
1. Fixed Uiso
 At 1.2 times of:
  All C(H) groups, All N(H) groups, All N(H,H) groups
2.a Aromatic/amide H refined with riding coordinates:
 C3B(H3B), N1A(H1A), C6A(H6A), C4A(H4A), C5A(H5A), C6B(H6B), N1B(H1B), C4B(H4B)
2.b X=CH2 refined with riding coordinates:
 N2B(H2BA,H2BB), N2A(H2AA,H2AB)
;
_atom_sites_solution_hydrogens   geom
_atom_sites_solution_primary     heavy
_atom_sites_solution_secondary   ?
loop_
_atom_site_label
_atom_site_type_symbol
_atom_site_fract_x
_atom_site_fract_y
_atom_site_fract_z
_atom_site_U_iso_or_equiv
_atom_site_adp_type
_atom_site_occupancy
_atom_site_site_symmetry_order
_atom_site_calc_flag
_atom_site_refinement_flags_posn
_atom_site_refinement_flags_adp
_atom_site_refinement_flags_occupancy
_atom_site_disorder_assembly
_atom_site_disorder_group
Sb Sb 0.52377(3) 0.41308(3) 0.25867(2) 0.01119(4) Uani 1 1 d . . . . .
Cl4 Cl 0.47479(13) 0.58952(5) 0.16643(7) 0.01582(12) Uani 1 1 d . . . . .
Cl3 Cl 0.45928(13) 0.35130(5) 0.01438(7) 0.01722(13) Uani 1 1 d . . . . .
Cl2 Cl 0.53276(13) 0.23682(5) 0.33687(7) 0.01603(12) Uani 1 1 d . . . . .
Cl5 Cl 0.54244(14) 0.47106(5) 0.50516(7) 0.01731(13) Uani 1 1 d . . . . .
C3B C -0.1395(6) 0.6414(2) 0.9688(3) 0.0161(5) Uani 1 1 d . . . . .
H3B H -0.222024 0.670494 1.027231 0.019 Uiso 1 1 calc R . . . .
N2B N 0.2105(5) 0.5109(2) 0.7237(3) 0.0192(5) Uani 1 1 d . . . . .
H2BA H 0.182742 0.450943 0.701743 0.023 Uiso 1 1 calc R . . . .
H2BB H 0.315779 0.543223 0.692709 0.023 Uiso 1 1 calc R . . . .
Cl1 Cl 0.09290(10) 0.41371(7) 0.22416(6) 0.01716(10) Uani 1 1 d . . . A 1
N3A N 0.0658(5) 0.31258(19) 0.6478(3) 0.0163(5) Uani 1 1 d . . . . .
N1A N -0.1290(5) 0.16817(18) 0.6655(2) 0.0157(4) Uani 1 1 d . . . . .
H1A H -0.228565 0.135717 0.700617 0.019 Uiso 1 1 calc R . . . .
C2A C -0.0908(6) 0.2614(2) 0.6965(3) 0.0149(5) Uani 1 1 d . . . . .
C6A C -0.0170(6) 0.1242(2) 0.5817(3) 0.0162(5) Uani 1 1 d . . . . .
H6A H -0.045343 0.058861 0.561364 0.019 Uiso 1 1 calc R . . . .
C4A C 0.1727(6) 0.2695(2) 0.5641(3) 0.0160(5) Uani 1 1 d . . . . .
H4A H 0.280212 0.305506 0.527434 0.019 Uiso 1 1 calc R . . . .
N2A N -0.2065(5) 0.3027(2) 0.7774(3) 0.0199(5) Uani 1 1 d . . . . .
H2AA H -0.180476 0.362807 0.798768 0.024 Uiso 1 1 calc R . . . .
H2AB H -0.309262 0.269844 0.809789 0.024 Uiso 1 1 calc R . . . .
C5A C 0.1367(6) 0.1743(2) 0.5266(3) 0.0166(5) Uani 1 1 d . . . . .
H5A H 0.215426 0.145953 0.465822 0.020 Uiso 1 1 calc R . . . .
C6B C 0.0217(6) 0.6904(2) 0.9178(3) 0.0168(5) Uani 1 1 d . . . . .
H6B H 0.053091 0.755425 0.939188 0.020 Uiso 1 1 calc R . . . .
N1B N 0.1361(5) 0.64518(18) 0.8363(2) 0.0157(4) Uani 1 1 d . . . . .
H1B H 0.240831 0.676624 0.803755 0.019 Uiso 1 1 calc R . . . .
C4B C -0.1773(6) 0.5467(2) 0.9311(3) 0.0152(5) Uani 1 1 d . . . . .
H4B H -0.289218 0.511426 0.965545 0.018 Uiso 1 1 calc R . . . .
N3B N -0.0665(5) 0.50267(18) 0.8501(2) 0.0154(4) Uani 1 1 d . . . . .
C2B C 0.0936(6) 0.5526(2) 0.8035(3) 0.0149(5) Uani 1 1 d . . . . .

loop_
_atom_site_aniso_label
_atom_site_aniso_U_11
_atom_site_aniso_U_22
_atom_site_aniso_U_33
_atom_site_aniso_U_23
_atom_site_aniso_U_13
_atom_site_aniso_U_12
Sb 0.01034(7) 0.01150(6) 0.01303(6) 0.00045(8) 0.00542(4) 0.00102(11)
Cl4 0.0175(3) 0.0155(3) 0.0166(3) 0.0022(2) 0.0082(2) 0.0024(2)
Cl3 0.0195(3) 0.0170(3) 0.0166(3) -0.0012(2) 0.0073(2) -0.0027(2)
Cl2 0.0184(3) 0.0155(3) 0.0165(3) 0.0027(2) 0.0086(2) 0.0037(2)
Cl5 0.0201(3) 0.0168(3) 0.0160(3) -0.0007(2) 0.0066(2) -0.0026(2)
C3B 0.0186(14) 0.0155(12) 0.0153(11) 0.0015(9) 0.0062(10) 0.0030(10)
N2B 0.0235(15) 0.0186(12) 0.0205(11) -0.0001(9) 0.0143(10) -0.0008(10)
Cl1 0.0102(2) 0.0190(2) 0.0230(2) -0.0019(3) 0.00577(18) 0.0003(4)
N3A 0.0180(13) 0.0144(11) 0.0186(11) -0.0002(8) 0.0086(9) -0.0013(9)
N1A 0.0177(12) 0.0142(11) 0.0162(10) 0.0019(8) 0.0065(9) -0.0028(9)
C2A 0.0160(14) 0.0138(12) 0.0164(11) 0.0031(9) 0.0069(10) 0.0002(9)
C6A 0.0173(14) 0.0156(13) 0.0165(12) 0.0016(9) 0.0060(10) -0.0003(10)
C4A 0.0160(14) 0.0159(12) 0.0180(12) 0.0021(9) 0.0079(10) 0.0009(10)
N2A 0.0251(15) 0.0170(12) 0.0225(12) 0.0008(9) 0.0150(10) -0.0001(10)
C5A 0.0194(15) 0.0148(12) 0.0165(11) 0.0008(9) 0.0065(10) 0.0009(10)
C6B 0.0219(15) 0.0128(12) 0.0152(11) 0.0018(9) 0.0042(10) 0.0002(10)
N1B 0.0183(13) 0.0143(10) 0.0159(10) 0.0029(8) 0.0071(9) -0.0026(9)
C4B 0.0150(14) 0.0154(12) 0.0159(11) 0.0025(9) 0.0056(9) -0.0005(10)
N3B 0.0174(13) 0.0147(11) 0.0156(10) 0.0021(8) 0.0070(8) -0.0019(9)
C2B 0.0162(14) 0.0156(12) 0.0134(11) 0.0019(9) 0.0047(9) 0.0003(10)

_geom_special_details            
;
 All esds (except the esd in the dihedral angle between two l.s. planes)
 are estimated using the full covariance matrix.  The cell esds are taken
 into account individually in the estimation of esds in distances, angles
 and torsion angles; correlations between esds in cell parameters are only
 used when they are defined by crystal symmetry.  An approximate (isotropic)
 treatment of cell esds is used for estimating esds involving l.s. planes.
;
loop_
_geom_bond_atom_site_label_1
_geom_bond_atom_site_label_2
_geom_bond_distance
_geom_bond_site_symmetry_2
_geom_bond_publ_flag
Sb Cl4 2.6536(12) . ?
Sb Cl3 2.5834(12) . ?
Sb Cl2 2.6119(12) . ?
Sb Cl5 2.6315(12) . ?
Sb Cl1 2.3905(14) . ?
C3B C6B 1.364(4) . ?
C3B C4B 1.394(4) . ?
N2B C2B 1.325(4) . ?
N3A C2A 1.347(4) . ?
N3A C4A 1.328(4) . ?
N1A C2A 1.359(4) . ?
N1A C6A 1.353(4) . ?
C2A N2A 1.327(4) . ?
C6A C5A 1.363(4) . ?
C4A C5A 1.398(4) . ?
C6B N1B 1.352(4) . ?
N1B C2B 1.355(4) . ?
C4B N3B 1.327(4) . ?
N3B C2B 1.341(4) . ?

loop_
_geom_angle_atom_site_label_1
_geom_angle_atom_site_label_2
_geom_angle_atom_site_label_3
_geom_angle
_geom_angle_site_symmetry_1
_geom_angle_site_symmetry_3
_geom_angle_publ_flag
Cl3 Sb Cl4 89.88(3) . . ?
Cl3 Sb Cl2 87.80(3) . . ?
Cl3 Sb Cl5 174.07(3) . . ?
Cl2 Sb Cl4 174.97(3) . . ?
Cl2 Sb Cl5 90.54(3) . . ?
Cl5 Sb Cl4 91.32(3) . . ?
Cl1 Sb Cl4 86.47(3) . . ?
Cl1 Sb Cl3 89.19(3) . . ?
Cl1 Sb Cl2 89.04(3) . . ?
Cl1 Sb Cl5 85.08(3) . . ?
C6B C3B C4B 116.8(3) . . ?
C4A N3A C2A 117.4(3) . . ?
C6A N1A C2A 121.4(3) . . ?
N3A C2A N1A 120.9(3) . . ?
N2A C2A N3A 119.3(3) . . ?
N2A C2A N1A 119.8(3) . . ?
N1A C6A C5A 119.5(3) . . ?
N3A C4A C5A 124.0(3) . . ?
C6A C5A C4A 116.7(3) . . ?
N1B C6B C3B 119.1(3) . . ?
C6B N1B C2B 121.7(3) . . ?
N3B C4B C3B 124.0(3) . . ?
C4B N3B C2B 117.6(3) . . ?
N2B C2B N1B 119.7(3) . . ?
N2B C2B N3B 119.5(3) . . ?
N3B C2B N1B 120.8(3) . . ?

loop_
_geom_hbond_atom_site_label_D
_geom_hbond_atom_site_label_H
_geom_hbond_atom_site_label_A
_geom_hbond_distance_DH
_geom_hbond_distance_HA
_geom_hbond_distance_DA
_geom_hbond_angle_DHA
_geom_hbond_site_symmetry_A
_geom_hbond_publ_flag
N2B H2BA N3A 0.88 2.09 2.965(4) 172.0 . yes
N2B H2BB Cl2 0.88 2.91 3.635(3) 141.0 2_656 yes
N1A H1A Cl4 0.88 2.30 3.154(3) 163.0 2_546 yes
N2A H2AA N3B 0.88 2.10 2.976(4) 171.8 . yes
N2A H2AB Cl4 0.88 2.75 3.496(3) 143.3 2_546 yes
N1B H1B Cl2 0.88 2.34 3.197(3) 164.2 2_656 yes

_shelx_res_file                  
;
TITL 2AprmSbCl_acentro in P21 #4
    2aprmsbcl_acentro.res
    created by SHELXL-2017/1 at 20:52:54 on 04-Jun-2020
REM reset to P21 #4
CELL 0.71073 5.713 14.125 10.254 90 105.65 90
ZERR 2 0.003 0.005 0.004 0 0.02 0
LATT -1
SYMM -X,0.5+Y,-Z
SFAC C H Cl N Sb
UNIT 16 24 10 12 2
EQIV $1 1-X,0.5+Y,1-Z
EQIV $2 -X,-0.5+Y,1-Z

L.S. 8
PLAN  20
SIZE 0.12 0.18 0.22
TEMP -173(2)
HTAB N2B Cl2_$1
HTAB N2B N3A
HTAB N1A Cl4_$2
HTAB N2A Cl4_$2
HTAB N2A N3B
HTAB N1B Cl2_$1
BOND
fmap 2
acta
REM <olex2.extras>
REM <HklSrc "%.\\2AprmSbCl_acentro.hkl">
REM </olex2.extras>

WGHT    0.025700    0.153100
FVAR       0.43425
SB    5    0.523772    0.413080    0.258667    11.00000    0.01034    0.01150 =
         0.01303    0.00045    0.00542    0.00102
CL4   3    0.474787    0.589523    0.166434    11.00000    0.01747    0.01548 =
         0.01660    0.00219    0.00818    0.00236
CL3   3    0.459279    0.351298    0.014385    11.00000    0.01951    0.01702 =
         0.01656   -0.00123    0.00732   -0.00271
CL2   3    0.532760    0.236821    0.336867    11.00000    0.01844    0.01545 =
         0.01648    0.00270    0.00861    0.00366
CL5   3    0.542436    0.471060    0.505156    11.00000    0.02010    0.01680 =
         0.01604   -0.00074    0.00663   -0.00255
C3B   1   -0.139489    0.641413    0.968799    11.00000    0.01859    0.01550 =
         0.01527    0.00154    0.00619    0.00303
AFIX  43
H3B   2   -0.222024    0.670494    1.027231    11.00000   -1.20000
AFIX   0
N2B   4    0.210461    0.510925    0.723712    11.00000    0.02348    0.01859 =
         0.02051   -0.00013    0.01425   -0.00080
AFIX  93
H2BA  2    0.182742    0.450943    0.701743    11.00000   -1.20000
H2BB  2    0.315779    0.543223    0.692709    11.00000   -1.20000
AFIX   0

PART 1
CL1   3    0.092902    0.413711    0.224164    11.00000    0.01024    0.01895 =
         0.02304   -0.00191    0.00577    0.00033

PART 0
N3A   4    0.065840    0.312579    0.647848    11.00000    0.01801    0.01439 =
         0.01859   -0.00016    0.00855   -0.00132
N1A   4   -0.128961    0.168166    0.665471    11.00000    0.01767    0.01419 =
         0.01625    0.00186    0.00650   -0.00282
AFIX  43
H1A   2   -0.228565    0.135717    0.700617    11.00000   -1.20000
AFIX   0
C2A   1   -0.090817    0.261407    0.696505    11.00000    0.01601    0.01385 =
         0.01636    0.00314    0.00687    0.00024
C6A   1   -0.017045    0.124174    0.581688    11.00000    0.01729    0.01557 =
         0.01654    0.00162    0.00601   -0.00026
AFIX  43
H6A   2   -0.045343    0.058861    0.561364    11.00000   -1.20000
AFIX   0
C4A   1    0.172702    0.269464    0.564113    11.00000    0.01596    0.01594 =
         0.01797    0.00208    0.00794    0.00089
AFIX  43
H4A   2    0.280212    0.305506    0.527434    11.00000   -1.20000
AFIX   0
N2A   4   -0.206509    0.302650    0.777442    11.00000    0.02505    0.01704 =
         0.02250    0.00080    0.01504   -0.00006
AFIX  93
H2AA  2   -0.180476    0.362807    0.798768    11.00000   -1.20000
H2AB  2   -0.309262    0.269844    0.809789    11.00000   -1.20000
AFIX   0
C5A   1    0.136699    0.174290    0.526625    11.00000    0.01941    0.01479 =
         0.01654    0.00079    0.00654    0.00093
AFIX  43
H5A   2    0.215426    0.145953    0.465822    11.00000   -1.20000
AFIX   0

C6B   1    0.021671    0.690410    0.917777    11.00000    0.02186    0.01278 =
         0.01516    0.00180    0.00418    0.00016
AFIX  43
H6B   2    0.053091    0.755425    0.939188    11.00000   -1.20000
AFIX   0
N1B   4    0.136103    0.645175    0.836302    11.00000    0.01834    0.01429 =
         0.01588    0.00294    0.00713   -0.00262
AFIX  43
H1B   2    0.240831    0.676624    0.803755    11.00000   -1.20000
AFIX   0
C4B   1   -0.177322    0.546659    0.931137    11.00000    0.01498    0.01539 =
         0.01595    0.00255    0.00564   -0.00053
AFIX  43
H4B   2   -0.289218    0.511426    0.965545    11.00000   -1.20000
AFIX   0
N3B   4   -0.066471    0.502668    0.850102    11.00000    0.01739    0.01466 =
         0.01558    0.00206    0.00696   -0.00188
C2B   1    0.093599    0.552617    0.803486    11.00000    0.01624    0.01562 =
         0.01338    0.00195    0.00471    0.00034
HKLF 4


REM  2AprmSbCl_acentro in P21 #4
REM R1 =  0.0236 for    6240 Fo > 4sig(Fo)  and  0.0254 for all    6494 data
REM    181 parameters refined using      1 restraints

END

WGHT      0.0257      0.1531

REM Highest difference peak  1.402,  deepest hole -0.380,  1-sigma level  0.107
Q1    1   0.4120  0.4127  0.2212  11.00000  0.05    1.40
Q2    1   0.6941  0.4125  0.2800  11.00000  0.05    0.90
Q3    1  -0.0865  0.4131  0.2803  11.00000  0.05    0.83
Q4    1   0.4358  0.4535  0.2619  11.00000  0.05    0.71
Q5    1   0.5854  0.4200  0.2213  11.00000  0.05    0.65
Q6    1   0.6040  0.3741  0.2647  11.00000  0.05    0.64
Q7    1   0.6063  0.4523  0.2705  11.00000  0.05    0.57
Q8    1  -0.4887  0.4717  1.0170  11.00000  0.05    0.56
Q9    1   0.1655  0.5286  0.7581  11.00000  0.05    0.53
Q10   1  -0.1640  0.5981  0.9547  11.00000  0.05    0.51
Q11   1   0.5200  0.2362  0.1831  11.00000  0.05    0.51
Q12   1   0.0906  0.2300  0.5268  11.00000  0.05    0.50
Q13   1   0.4950  0.3490  0.4798  11.00000  0.05    0.49
Q14   1   0.0504  0.1560  0.5614  11.00000  0.05    0.49
Q15   1   0.5500  0.3531  0.5053  11.00000  0.05    0.49
Q16   1   0.2406  0.4208  0.2183  11.00000  0.05    0.49
Q17   1  -0.0396  0.6692  0.9608  11.00000  0.05    0.46
Q18   1  -0.1187  0.2220  0.6645  11.00000  0.05    0.45
Q19   1  -0.1844  0.2941  0.7222  11.00000  0.05    0.44
Q20   1  -0.0306  0.2884  0.6640  11.00000  0.05    0.44
;
_shelx_res_checksum              63667
_olex2_submission_special_instructions 'No special instructions were received'
_oxdiff_exptl_absorpt_empirical_details 
;
Empirical correction (ABSPACK) includes:
- Absorption correction using spherical harmonics
- Frame scaling
;
_oxdiff_exptl_absorpt_empirical_full_max 1.125
_oxdiff_exptl_absorpt_empirical_full_min 0.923
####################################################################### 
# 
# This file contains crystal structure data downloaded from the 
# Cambridge Structural Database (CSD) hosted by the Cambridge 
# Crystallographic Data Centre (CCDC).
# 
# Full information about CCDC data access policies and citation 
# guidelines are available at http://www.ccdc.cam.ac.uk/access/V1 
# 
# Audit and citation data items may have been added by the CCDC. 
# Please retain this information to preserve the provenance of 
# this file and to allow appropriate attribution of the data. 
# 
#######################################################################

data_2shprmbicl
_database_code_depnum_ccdc_archive 'CCDC 2023490'
loop_
_audit_author_name
_audit_author_address
'Magdalena Owczarek'
;Los Alamos National Laboratory
United States of America
;
_audit_update_record             
;
2020-08-15 deposited with the CCDC.	2021-05-06 downloaded from the CCDC.
;
_audit_creation_date             2020-08-12
_audit_creation_method           
;
Olex2 1.2
(compiled 2018.05.29 svn.r3508 for OlexSys, GUI svn.r5506)
;
_shelx_SHELXL_version_number     2017/1
_chemical_name_common            ?
_chemical_name_systematic        ?
_chemical_formula_moiety         'Bi Cl5, 2(C4 H5 N2 S)'
_chemical_formula_sum            'C8 H10 Bi Cl5 N4 S2'
_chemical_formula_weight         612.55
_chemical_melting_point          ?
_chemical_oxdiff_formula         'C8 H10 N4 S2 Bi Cl5'
loop_
_atom_type_symbol
_atom_type_description
_atom_type_scat_dispersion_real
_atom_type_scat_dispersion_imag
_atom_type_scat_source
C C 0.0033 0.0016 'International Tables Vol C Tables 4.2.6.8 and 6.1.1.4'
H H 0.0000 0.0000 'International Tables Vol C Tables 4.2.6.8 and 6.1.1.4'
Bi Bi -4.1077 10.2566 'International Tables Vol C Tables 4.2.6.8 and 6.1.1.4'
Cl Cl 0.1484 0.1585 'International Tables Vol C Tables 4.2.6.8 and 6.1.1.4'
N N 0.0061 0.0033 'International Tables Vol C Tables 4.2.6.8 and 6.1.1.4'
S S 0.1246 0.1234 'International Tables Vol C Tables 4.2.6.8 and 6.1.1.4'

_shelx_space_group_comment       
;
The symmetry employed for this shelxl refinement is uniquely defined
by the following loop, which should always be used as a source of
symmetry information in preference to the above space-group names.
They are only intended as comments.
;
_space_group_crystal_system      monoclinic
_space_group_IT_number           14
_space_group_name_H-M_alt        'P 1 21/n 1'
_space_group_name_Hall           '-P 2yn'
loop_
_space_group_symop_operation_xyz
'x, y, z'
'-x+1/2, y+1/2, -z+1/2'
'-x, -y, -z'
'x-1/2, -y-1/2, z-1/2'

_cell_length_a                   5.500(4)
_cell_length_b                   15.082(5)
_cell_length_c                   10.360(4)
_cell_angle_alpha                90
_cell_angle_beta                 104.39(2)
_cell_angle_gamma                90
_cell_volume                     832.4(7)
_cell_formula_units_Z            2
_cell_measurement_reflns_used    8313
_cell_measurement_temperature    100(2)
_cell_measurement_theta_max      38.5330
_cell_measurement_theta_min      4.9500
_shelx_estimated_absorpt_T_max   0.313
_shelx_estimated_absorpt_T_min   0.204
_exptl_absorpt_coefficient_mu    11.636
_exptl_absorpt_correction_T_max  0.319
_exptl_absorpt_correction_T_min  0.178
_exptl_absorpt_correction_type   analytical
_exptl_absorpt_process_details   
;
CrysAlisPro 1.171.38.46 (Rigaku Oxford Diffraction, 2015)
Analytical numeric absorption correction using a multifaceted crystal
			model based on expressions derived by R.C. Clark & J.S. Reid.
(Clark, R. C. & Reid, J. S. (1995). Acta Cryst. A51, 887-897)
Empirical absorption correction using spherical harmonics,
 implemented in SCALE3 ABSPACK scaling algorithm.
;
_exptl_absorpt_special_details   ?
_exptl_crystal_colour            'light yellow'
_exptl_crystal_colour_modifier   light
_exptl_crystal_colour_primary    yellow
_exptl_crystal_density_diffrn    2.444
_exptl_crystal_density_meas      ?
_exptl_crystal_density_method    ?
_exptl_crystal_description       block
_exptl_crystal_F_000             572
loop_
_exptl_crystal_face_index_h
_exptl_crystal_face_index_k
_exptl_crystal_face_index_l
_exptl_crystal_face_perp_dist
-5 -13 -4 0.0977
8 0 -7 0.0863
4 13 6 0.0688
0 5 14 0.0494
0 -15 -10 0.0785
2 13 -12 0.0760
-2 -13 12 0.0760
2 -16 8 0.0822
-2 16 -8 0.0822
-8 0 7 0.0863
-1 18 8 0.0423

_exptl_crystal_size_max          0.2
_exptl_crystal_size_mid          0.16
_exptl_crystal_size_min          0.13
loop_
_exptl_oxdiff_crystal_face_indexfrac_h
_exptl_oxdiff_crystal_face_indexfrac_k
_exptl_oxdiff_crystal_face_indexfrac_l
_exptl_oxdiff_crystal_face_x
_exptl_oxdiff_crystal_face_y
_exptl_oxdiff_crystal_face_z
-5.0006 -12.9995 -3.9998 0.4039 0.8897 0.1899
8.0007 -0.0019 -7.0013 -1.0450 -0.1599 0.0108
4.0006 12.9996 6.0000 -0.2459 -0.9313 -0.1489
0.0003 4.9989 14.0005 0.3583 -0.8933 0.3296
-0.0002 -15.0008 -10.0007 -0.2958 0.9297 0.2142
2.0001 13.0026 -12.0002 -0.4654 0.1889 -0.8941
-2.0001 -13.0026 12.0002 0.4654 -0.1889 0.8941
2.0003 -16.0039 7.9994 -0.0798 -0.1649 0.9988
-2.0003 16.0039 -7.9994 0.0798 0.1649 -0.9988
-8.0007 0.0019 7.0013 1.0450 0.1599 -0.0108
-0.9999 18.0018 8.0009 0.3669 -0.8291 -0.4417

_exptl_transmission_factor_max   ?
_exptl_transmission_factor_min   ?
_diffrn_reflns_av_R_equivalents  0.0252
_diffrn_reflns_av_unetI/netI     0.0254
_diffrn_reflns_Laue_measured_fraction_full 0.993
_diffrn_reflns_Laue_measured_fraction_max 0.971
_diffrn_reflns_limit_h_max       9
_diffrn_reflns_limit_h_min       -8
_diffrn_reflns_limit_k_max       17
_diffrn_reflns_limit_k_min       -26
_diffrn_reflns_limit_l_max       17
_diffrn_reflns_limit_l_min       -16
_diffrn_reflns_number            16766
_diffrn_reflns_point_group_measured_fraction_full 0.993
_diffrn_reflns_point_group_measured_fraction_max 0.971
_diffrn_reflns_theta_full        25.242
_diffrn_reflns_theta_max         38.504
_diffrn_reflns_theta_min         4.685
_diffrn_ambient_temperature      100(2)
_diffrn_detector                 'CCD plate'
_diffrn_detector_area_resol_mean 8.1956
_diffrn_detector_type            Onyx
_diffrn_measured_fraction_theta_full 0.993
_diffrn_measured_fraction_theta_max 0.971
_diffrn_measurement_details      
;
List of Runs (angles in degrees, time in seconds):

  # Type    Start    End  Width  t~exp~   \w     \q     \k     \f   Frames
#--------------------------------------------------------------------------
  1  \f      0.00 270.00   1.00   30.00   0.00  29.00 -20.00    --   270
  2  \w    -40.00  75.00   1.00   65.00    --   40.00 -79.00   0.00  115
  3  \w    -40.00  75.00   1.00   65.00    --   40.00 -79.00 120.00  115
  4  \w    -40.00  75.00   1.00   65.00    --   40.00 -79.00 240.00  115
;
_diffrn_measurement_device       'four-circle diffractometer'
_diffrn_measurement_device_type  'Xcalibur, Onyx'
_diffrn_measurement_method       '\w and \f scans'
_diffrn_orient_matrix_type       
'CrysAlisPro convention (1999,Acta A55,543-557)'
_diffrn_orient_matrix_UB_11      -0.1093141000
_diffrn_orient_matrix_UB_12      0.0034894000
_diffrn_orient_matrix_UB_13      0.0243452000
_diffrn_orient_matrix_UB_21      -0.0678493000
_diffrn_orient_matrix_UB_22      -0.0255146000
_diffrn_orient_matrix_UB_23      -0.0546922000
_diffrn_orient_matrix_UB_31      0.0342387000
_diffrn_orient_matrix_UB_32      -0.0393414000
_diffrn_orient_matrix_UB_33      0.0375888000
_diffrn_radiation_monochromator  graphite
_diffrn_radiation_probe          x-ray
_diffrn_radiation_type           MoK\a
_diffrn_radiation_wavelength     0.71073
_diffrn_source                   'fine-focus sealed X-ray tube'
_diffrn_source_type              'Enhance (Mo) X-ray Source'
_diffrn_standards_number         0
_reflns_Friedel_coverage         0.000
_reflns_Friedel_fraction_full    .
_reflns_Friedel_fraction_max     .
_reflns_number_gt                3732
_reflns_number_total             4549
_reflns_odcompleteness_completeness 99.20
_reflns_odcompleteness_iscentric 1
_reflns_odcompleteness_theta     26.32
_reflns_special_details          
;
 Reflections were merged by SHELXL according to the crystal
 class for the calculation of statistics and refinement.
 
 _reflns_Friedel_fraction is defined as the number of unique
 Friedel pairs measured divided by the number that would be
 possible theoretically, ignoring centric projections and
 systematic absences.
;
_reflns_threshold_expression     'I > 2\s(I)'
_computing_cell_refinement       'CrysAlisPro 1.171.38.46 (Rigaku OD, 2015)'
_computing_data_collection       'CrysAlisPro 1.171.38.46 (Rigaku OD, 2015)'
_computing_data_reduction        'CrysAlisPro 1.171.38.46 (Rigaku OD, 2015)'
_computing_molecular_graphics    'Olex2 (Dolomanov et al., 2009)'
_computing_publication_material  'Olex2 (Dolomanov et al., 2009)'
_computing_structure_refinement  'ShelXL (Sheldrick, 2015)'
_computing_structure_solution    'ShelXS (Sheldrick, 2008)'
_refine_diff_density_max         1.482
_refine_diff_density_min         -1.448
_refine_diff_density_rms         0.155
_refine_ls_extinction_coef       .
_refine_ls_extinction_method     none
_refine_ls_goodness_of_fit_ref   1.019
_refine_ls_hydrogen_treatment    mixed
_refine_ls_matrix_type           full
_refine_ls_number_parameters     96
_refine_ls_number_reflns         4549
_refine_ls_number_restraints     2
_refine_ls_R_factor_all          0.0286
_refine_ls_R_factor_gt           0.0189
_refine_ls_restrained_S_all      1.019
_refine_ls_shift/su_max          0.001
_refine_ls_shift/su_mean         0.000
_refine_ls_structure_factor_coef Fsqd
_refine_ls_weighting_details     
'w=1/[\s^2^(Fo^2^)+(0.0123P)^2^+0.5377P] where P=(Fo^2^+2Fc^2^)/3'
_refine_ls_weighting_scheme      calc
_refine_ls_wR_factor_gt          0.0348
_refine_ls_wR_factor_ref         0.0373
_refine_special_details          ?
_olex2_refinement_description    
;
1. Fixed Uiso
 At 1.2 times of:
  All C(H) groups
2. Restrained distances
 N1-H1 = N3-H3
 0.88 with sigma of 0.02
3.a Riding coordinates:
 N1(H1), N3(H3)
3.b Aromatic/amide H refined with riding coordinates:
 C6(H6), C5(H5), C4(H4)
;
_atom_sites_solution_hydrogens   mixed
_atom_sites_solution_primary     heavy
_atom_sites_solution_secondary   ?
loop_
_atom_site_label
_atom_site_type_symbol
_atom_site_fract_x
_atom_site_fract_y
_atom_site_fract_z
_atom_site_U_iso_or_equiv
_atom_site_adp_type
_atom_site_occupancy
_atom_site_site_symmetry_order
_atom_site_calc_flag
_atom_site_refinement_flags_posn
_atom_site_refinement_flags_adp
_atom_site_refinement_flags_occupancy
_atom_site_disorder_assembly
_atom_site_disorder_group
Bi Bi 1.000000 0.500000 0.500000 0.00849(2) Uani 1 2 d S T P . .
Cl3 Cl 1.03810(8) 0.66898(3) 0.58450(4) 0.01413(7) Uani 1 1 d . . . . .
Cl2 Cl 0.85688(9) 0.55524(3) 0.24932(4) 0.01817(8) Uani 1 1 d . . . . .
Cl1 Cl 0.500000 0.500000 0.500000 0.02538(13) Uani 1 2 d S T P . .
C6 C 0.3750(3) 0.35921(11) 0.18920(17) 0.0140(3) Uani 1 1 d . . . . .
H6 H 0.519409 0.394298 0.225220 0.017 Uiso 1 1 calc R . . . .
N1 N 0.1692(3) 0.39685(9) 0.11116(14) 0.0132(2) Uani 1 1 d D . . . .
H1 H 0.175039 0.453164 0.096303 0.030(7) Uiso 1 1 d DR . . . .
C5 C 0.3776(3) 0.26966(11) 0.21728(17) 0.0146(3) Uani 1 1 d . . . . .
H5 H 0.520634 0.241908 0.273130 0.017 Uiso 1 1 calc R . . . .
N3 N -0.0369(3) 0.26311(9) 0.08346(14) 0.0132(2) Uani 1 1 d D . . . .
H3 H -0.172580 0.235199 0.049919 0.031(7) Uiso 1 1 d DR . . . .
C4 C 0.1631(3) 0.22234(11) 0.16055(17) 0.0150(3) Uani 1 1 d . . . . .
H4 H 0.157365 0.160421 0.176324 0.018 Uiso 1 1 calc R . . . .
C2 C -0.0476(3) 0.35233(11) 0.05412(16) 0.0123(3) Uani 1 1 d . . . . .
S S -0.30191(8) 0.39901(3) -0.04159(4) 0.01411(7) Uani 1 1 d . . . . .

loop_
_atom_site_aniso_label
_atom_site_aniso_U_11
_atom_site_aniso_U_22
_atom_site_aniso_U_33
_atom_site_aniso_U_23
_atom_site_aniso_U_13
_atom_site_aniso_U_12
Bi 0.00638(3) 0.00878(3) 0.01011(3) -0.00012(3) 0.00166(2) 0.00053(3)
Cl3 0.01421(16) 0.01114(15) 0.01565(16) -0.00196(13) 0.00108(13) 0.00151(13)
Cl2 0.0219(2) 0.01765(18) 0.01294(16) 0.00244(14) 0.00041(15) -0.00212(15)
Cl1 0.0209(3) 0.0229(3) 0.0360(4) 0.0019(3) 0.0140(3) 0.0013(2)
C6 0.0119(7) 0.0167(7) 0.0133(7) -0.0024(5) 0.0031(6) -0.0003(5)
N1 0.0121(6) 0.0107(6) 0.0158(6) -0.0002(5) 0.0017(5) -0.0007(5)
C5 0.0140(7) 0.0150(7) 0.0136(7) -0.0004(5) 0.0014(6) 0.0022(6)
N3 0.0133(6) 0.0104(6) 0.0147(6) -0.0010(5) 0.0013(5) -0.0013(5)
C4 0.0173(7) 0.0125(7) 0.0145(7) -0.0002(5) 0.0026(6) 0.0022(6)
C2 0.0119(7) 0.0124(6) 0.0126(6) -0.0011(5) 0.0030(5) -0.0008(5)
S 0.01190(16) 0.01295(16) 0.01613(17) 0.00130(14) 0.00095(14) -0.00031(13)

_geom_special_details            
;
 All esds (except the esd in the dihedral angle between two l.s. planes)
 are estimated using the full covariance matrix.  The cell esds are taken
 into account individually in the estimation of esds in distances, angles
 and torsion angles; correlations between esds in cell parameters are only
 used when they are defined by crystal symmetry.  An approximate (isotropic)
 treatment of cell esds is used for estimating esds involving l.s. planes.
;
loop_
_geom_bond_atom_site_label_1
_geom_bond_atom_site_label_2
_geom_bond_distance
_geom_bond_site_symmetry_2
_geom_bond_publ_flag
Bi Cl3 2.6859(9) 3_766 ?
Bi Cl3 2.6859(9) . ?
Bi Cl2 2.6537(10) 3_766 ?
Bi Cl2 2.6538(10) . ?
Bi Cl1 2.750(2) 1_655 ?
Bi Cl1 2.750(2) . ?
C6 N1 1.343(2) . ?
C6 C5 1.381(2) . ?
N1 C2 1.368(2) . ?
C5 C4 1.379(3) . ?
N3 C4 1.338(2) . ?
N3 C2 1.378(2) . ?
C2 S 1.6570(19) . ?

loop_
_geom_angle_atom_site_label_1
_geom_angle_atom_site_label_2
_geom_angle_atom_site_label_3
_geom_angle
_geom_angle_site_symmetry_1
_geom_angle_site_symmetry_3
_geom_angle_publ_flag
Cl3 Bi Cl3 180.0 . 3_766 ?
Cl3 Bi Cl1 90.171(11) . 1_655 ?
Cl3 Bi Cl1 90.171(11) 3_766 . ?
Cl3 Bi Cl1 89.829(11) 3_766 1_655 ?
Cl3 Bi Cl1 89.829(11) . . ?
Cl2 Bi Cl3 89.93(2) . 3_766 ?
Cl2 Bi Cl3 90.07(2) 3_766 3_766 ?
Cl2 Bi Cl3 90.07(2) . . ?
Cl2 Bi Cl3 89.93(2) 3_766 . ?
Cl2 Bi Cl2 180.0 3_766 . ?
Cl2 Bi Cl1 86.94(3) 3_766 1_655 ?
Cl2 Bi Cl1 86.94(3) . . ?
Cl2 Bi Cl1 93.06(3) 3_766 . ?
Cl2 Bi Cl1 93.06(3) . 1_655 ?
Cl1 Bi Cl1 180.0 1_655 . ?
Bi Cl1 Bi 180.0 1_455 . ?
N1 C6 C5 120.23(16) . . ?
C6 N1 C2 124.51(15) . . ?
C4 C5 C6 116.96(16) . . ?
C4 N3 C2 124.35(15) . . ?
N3 C4 C5 120.41(16) . . ?
N1 C2 N3 113.53(14) . . ?
N1 C2 S 124.43(13) . . ?
N3 C2 S 122.04(13) . . ?

loop_
_geom_hbond_atom_site_label_D
_geom_hbond_atom_site_label_H
_geom_hbond_atom_site_label_A
_geom_hbond_distance_DH
_geom_hbond_distance_HA
_geom_hbond_distance_DA
_geom_hbond_angle_DHA
_geom_hbond_site_symmetry_A
_geom_hbond_publ_flag
N1 H1 S 0.87 2.44 3.2852(18) 164.1 3_565 yes
N3 H3 Cl3 0.85 2.36 3.203(2) 168.4 2_545 yes

_shelx_res_file                  
;
TITL 2SHprmBiCl in P21/n #14
    2shprmbicl.res
    created by SHELXL-2017/1 at 18:57:20 on 12-Aug-2020
REM reset to P21/n #14
CELL 0.71073 5.5 15.082 10.36 90 104.39 90
ZERR 2 0.004 0.005 0.004 0 0.02 0
LATT 1
SYMM 0.5-X,0.5+Y,0.5-Z
SFAC C H Bi Cl N S
UNIT 16 20 2 10 8 4
EQIV $1 0.5-X,-0.5+Y,0.5-Z
EQIV $2 -X,1-Y,-Z
DFIX 0.88 N1 H1 N3 H3

L.S. 10
PLAN  20
SIZE 0.13 0.16 0.2
TEMP -173(2)
HTAB N3 Cl3_$1
HTAB N1 S_$2
BOND
fmap 2 53
acta
REM <olex2.extras>
REM <HklSrc "%.\\2SHprmBiCl.hkl">
REM </olex2.extras>

WGHT    0.012300    0.537700
FVAR       0.31093
BI    3    1.000000    0.500000    0.500000    10.50000    0.00638    0.00878 =
         0.01011   -0.00012    0.00166    0.00053
CL3   4    1.038097    0.668976    0.584498    11.00000    0.01421    0.01114 =
         0.01565   -0.00196    0.00108    0.00151
CL2   4    0.856880    0.555243    0.249318    11.00000    0.02186    0.01765 =
         0.01294    0.00244    0.00041   -0.00212
CL1   4    0.500000    0.500000    0.500000    10.50000    0.02090    0.02293 =
         0.03599    0.00194    0.01400    0.00132
C6    1    0.375044    0.359209    0.189196    11.00000    0.01193    0.01668 =
         0.01334   -0.00242    0.00310   -0.00026
AFIX  43
H6    2    0.519409    0.394298    0.225220    11.00000   -1.20000
AFIX   0
N1    5    0.169238    0.396854    0.111163    11.00000    0.01210    0.01065 =
         0.01580   -0.00021    0.00173   -0.00072
AFIX   3
H1    2    0.175039    0.453164    0.096303    11.00000    0.03013
AFIX   0
C5    1    0.377613    0.269658    0.217279    11.00000    0.01398    0.01502 =
         0.01363   -0.00040    0.00141    0.00218
AFIX  43
H5    2    0.520634    0.241908    0.273130    11.00000   -1.20000
AFIX   0
N3    5   -0.036940    0.263109    0.083459    11.00000    0.01330    0.01044 =
         0.01469   -0.00102    0.00125   -0.00132
AFIX   3
H3    2   -0.172580    0.235199    0.049919    11.00000    0.03051
AFIX   0
C4    1    0.163109    0.222345    0.160555    11.00000    0.01732    0.01251 =
         0.01446   -0.00022    0.00263    0.00221
AFIX  43
H4    2    0.157365    0.160421    0.176324    11.00000   -1.20000
AFIX   0
C2    1   -0.047628    0.352331    0.054123    11.00000    0.01193    0.01245 =
         0.01263   -0.00110    0.00301   -0.00078
S     6   -0.301913    0.399008   -0.041588    11.00000    0.01190    0.01295 =
         0.01613    0.00130    0.00095   -0.00031
HKLF 4


REM  2SHprmBiCl in P21/n #14
REM R1 =  0.0189 for    3732 Fo > 4sig(Fo)  and  0.0286 for all    4549 data
REM     96 parameters refined using      2 restraints

END

WGHT      0.0123      0.5377

REM Highest difference peak  1.482,  deepest hole -1.448,  1-sigma level  0.155
Q1    1   1.1000  0.5000  0.5615  11.00000  0.05    1.48
Q2    1   1.0592  0.5190  0.4515  11.00000  0.05    1.43
Q3    1   0.9428  0.5186  0.5481  11.00000  0.05    1.15
Q4    1   1.0019  0.5571  0.5204  11.00000  0.05    1.08
Q5    1   1.0035  0.4397  0.5183  11.00000  0.05    1.01
Q6    1   0.8139  0.4984  0.5001  11.00000  0.05    0.78
Q7    1   1.1438  0.4587  0.5136  11.00000  0.05    0.75
Q8    1   0.3656  0.3170  0.2029  11.00000  0.05    0.66
Q9    1   0.8608  0.4417  0.2504  11.00000  0.05    0.62
Q10   1  -0.1445  0.3647  0.0006  11.00000  0.05    0.60
Q11   1   0.3040  0.3974  0.0409  11.00000  0.05    0.59
Q12   1   1.0405  0.3959  0.5779  11.00000  0.05    0.58
Q13   1   1.0132  0.6004  0.5457  11.00000  0.05    0.54
Q14   1   0.2422  0.3781  0.1588  11.00000  0.05    0.54
Q15   1   0.0789  0.2392  0.1056  11.00000  0.05    0.54
Q16   1   0.8486  0.4391  0.5938  11.00000  0.05    0.53
Q17   1   0.9740  0.6364  0.5811  11.00000  0.05    0.51
Q18   1   0.4175  0.4991  0.6221  11.00000  0.05    0.51
Q19   1   1.0952  0.6404  0.5279  11.00000  0.05    0.51
Q20   1  -0.0040  0.2999  0.0617  11.00000  0.05    0.50
;
_shelx_res_checksum              85891
_olex2_submission_special_instructions 'No special instructions were received'
_oxdiff_exptl_absorpt_empirical_details 
;
Empirical correction (ABSPACK) includes:
- Absorption correction using spherical harmonics
- Frame scaling
;
_oxdiff_exptl_absorpt_empirical_full_max 1.331
_oxdiff_exptl_absorpt_empirical_full_min 0.825
####################################################################### 
# 
# This file contains crystal structure data downloaded from the 
# Cambridge Structural Database (CSD) hosted by the Cambridge 
# Crystallographic Data Centre (CCDC).
# 
# Full information about CCDC data access policies and citation 
# guidelines are available at http://www.ccdc.cam.ac.uk/access/V1 
# 
# Audit and citation data items may have been added by the CCDC. 
# Please retain this information to preserve the provenance of 
# this file and to allow appropriate attribution of the data. 
# 
#######################################################################

data_2aprmsbbr
_database_code_depnum_ccdc_archive 'CCDC 2025387'
loop_
_audit_author_name
_audit_author_address
'Magdalena Owczarek'
;Los Alamos National Laboratory
United States of America
;
_audit_update_record             
;
2020-08-26 deposited with the CCDC.	2021-05-06 downloaded from the CCDC.
;
_audit_creation_date             2020-06-05
_audit_creation_method           
;
Olex2 1.2
(compiled 2018.05.29 svn.r3508 for OlexSys, GUI svn.r5506)
;
_shelx_SHELXL_version_number     2017/1
_chemical_name_common            ?
_chemical_name_systematic        ?
_chemical_formula_moiety         'Br5 Sb, 2(C4 H6 N3)'
_chemical_formula_sum            'C8 H12 Br5 N6 Sb'
_chemical_formula_weight         713.54
_chemical_absolute_configuration ?
_chemical_melting_point          ?
_chemical_oxdiff_formula         'C8 H12 N6 Sb1 Br5'
loop_
_atom_type_symbol
_atom_type_description
_atom_type_scat_dispersion_real
_atom_type_scat_dispersion_imag
_atom_type_scat_source
C C 0.0033 0.0016 'International Tables Vol C Tables 4.2.6.8 and 6.1.1.4'
H H 0.0000 0.0000 'International Tables Vol C Tables 4.2.6.8 and 6.1.1.4'
Br Br -0.2901 2.4595 'International Tables Vol C Tables 4.2.6.8 and 6.1.1.4'
N N 0.0061 0.0033 'International Tables Vol C Tables 4.2.6.8 and 6.1.1.4'
Sb Sb -0.5866 1.5461 'International Tables Vol C Tables 4.2.6.8 and 6.1.1.4'

_shelx_space_group_comment       
;
The symmetry employed for this shelxl refinement is uniquely defined
by the following loop, which should always be used as a source of
symmetry information in preference to the above space-group names.
They are only intended as comments.
;
_space_group_crystal_system      monoclinic
_space_group_IT_number           4
_space_group_name_H-M_alt        'P 1 21 1'
_space_group_name_Hall           'P 2yb'
loop_
_space_group_symop_operation_xyz
'x, y, z'
'-x, y+1/2, -z'

_cell_length_a                   5.946(3)
_cell_length_b                   14.401(4)
_cell_length_c                   10.621(4)
_cell_angle_alpha                90
_cell_angle_beta                 105.31(2)
_cell_angle_gamma                90
_cell_volume                     877.2(6)
_cell_formula_units_Z            2
_cell_measurement_reflns_used    5599
_cell_measurement_temperature    100(2)
_cell_measurement_theta_max      38.5550
_cell_measurement_theta_min      4.8790
_shelx_estimated_absorpt_T_max   0.357
_shelx_estimated_absorpt_T_min   0.231
_exptl_absorpt_coefficient_mu    12.959
_exptl_absorpt_correction_T_max  0.416
_exptl_absorpt_correction_T_min  0.265
_exptl_absorpt_correction_type   analytical
_exptl_absorpt_process_details   
;
CrysAlisPro 1.171.38.46 (Rigaku Oxford Diffraction, 2015)
Analytical numeric absorption correction using a multifaceted crystal
			model based on expressions derived by R.C. Clark & J.S. Reid.
(Clark, R. C. & Reid, J. S. (1995). Acta Cryst. A51, 887-897)
Empirical absorption correction using spherical harmonics,
 implemented in SCALE3 ABSPACK scaling algorithm.
;
_exptl_absorpt_special_details   ?
_exptl_crystal_colour            'light yellow'
_exptl_crystal_colour_modifier   light
_exptl_crystal_colour_primary    yellow
_exptl_crystal_density_diffrn    2.701
_exptl_crystal_density_meas      ?
_exptl_crystal_density_method    ?
_exptl_crystal_description       block
_exptl_crystal_F_000             656
loop_
_exptl_crystal_face_index_h
_exptl_crystal_face_index_k
_exptl_crystal_face_index_l
_exptl_crystal_face_perp_dist
-1 -9 -13 0.0495
0 12 -12 0.0589
1 9 13 0.0495
0 -11 12 0.0437
-8 3 -2 0.0505
8 -2 1 0.0688
1 17 7 0.0666
1 -19 -5 0.0618
8 6 -4 0.0552

_exptl_crystal_size_max          0.16
_exptl_crystal_size_mid          0.15
_exptl_crystal_size_min          0.1
loop_
_exptl_oxdiff_crystal_face_indexfrac_h
_exptl_oxdiff_crystal_face_indexfrac_k
_exptl_oxdiff_crystal_face_indexfrac_l
_exptl_oxdiff_crystal_face_x
_exptl_oxdiff_crystal_face_y
_exptl_oxdiff_crystal_face_z
-0.9998 -9.0010 -13.0023 -0.7843 -0.1941 0.6546
-0.0004 12.0023 -12.0016 0.1731 0.0425 1.0040
0.9998 9.0010 13.0023 0.7843 0.1941 -0.6546
0.0003 -11.0022 12.0017 -0.1290 -0.0370 -0.9828
-8.0013 2.9997 -2.0007 0.0686 -0.9428 0.4460
8.0013 -1.9995 1.0005 -0.0542 0.9464 -0.3623
0.9995 17.0025 7.0016 0.9592 0.2263 -0.1103
1.0008 -19.0027 -5.0012 -0.9869 0.0054 -0.1214
8.0010 6.0019 -4.0001 0.1504 0.9806 0.1194

_exptl_transmission_factor_max   ?
_exptl_transmission_factor_min   ?
_diffrn_reflns_av_R_equivalents  0.0218
_diffrn_reflns_av_unetI/netI     0.0307
_diffrn_reflns_Laue_measured_fraction_full 0.973
_diffrn_reflns_Laue_measured_fraction_max 0.954
_diffrn_reflns_limit_h_max       8
_diffrn_reflns_limit_h_min       -8
_diffrn_reflns_limit_k_max       19
_diffrn_reflns_limit_k_min       -15
_diffrn_reflns_limit_l_max       13
_diffrn_reflns_limit_l_min       -14
_diffrn_reflns_number            7214
_diffrn_reflns_point_group_measured_fraction_full 0.835
_diffrn_reflns_point_group_measured_fraction_max 0.801
_diffrn_reflns_theta_full        25.242
_diffrn_reflns_theta_max         28.693
_diffrn_reflns_theta_min         4.689
_diffrn_ambient_temperature      100(2)
_diffrn_detector                 'CCD plate'
_diffrn_detector_area_resol_mean 8.1956
_diffrn_detector_type            Onyx
_diffrn_measured_fraction_theta_full 0.973
_diffrn_measured_fraction_theta_max 0.954
_diffrn_measurement_details      
;
List of Runs (angles in degrees, time in seconds):

  # Type    Start    End  Width  t~exp~   \w     \q     \k     \f   Frames
#--------------------------------------------------------------------------
  1  \f    170.00 270.00   1.00   30.00   0.00  28.00   0.00    --   100
  2  \w    -60.00  84.00   1.00   50.00    --   40.00 -79.00   0.00  144
  3  \w    -60.00  74.00   1.00   50.00    --   40.00 -79.00 120.00  134
;
_diffrn_measurement_device       'four-circle diffractometer'
_diffrn_measurement_device_type  'Xcalibur, Onyx'
_diffrn_measurement_method       '\w and \f scans'
_diffrn_orient_matrix_type       
'CrysAlisPro convention (1999,Acta A55,543-557)'
_diffrn_orient_matrix_UB_11      0.0005406000
_diffrn_orient_matrix_UB_12      0.0441432000
_diffrn_orient_matrix_UB_13      0.0297189000
_diffrn_orient_matrix_UB_21      0.1194085000
_diffrn_orient_matrix_UB_22      0.0054905000
_diffrn_orient_matrix_UB_23      0.0019474000
_diffrn_orient_matrix_UB_31      -0.0321859000
_diffrn_orient_matrix_UB_32      0.0211431000
_diffrn_orient_matrix_UB_33      -0.0625068000
_diffrn_radiation_monochromator  graphite
_diffrn_radiation_probe          x-ray
_diffrn_radiation_type           MoK\a
_diffrn_radiation_wavelength     0.71073
_diffrn_source                   'fine-focus sealed X-ray tube'
_diffrn_source_type              'Enhance (Mo) X-ray Source'
_diffrn_standards_number         0
_reflns_Friedel_coverage         0.616
_reflns_Friedel_fraction_full    0.683
_reflns_Friedel_fraction_max     0.635
_reflns_number_gt                3442
_reflns_number_total             3618
_reflns_odcompleteness_completeness 96.77
_reflns_odcompleteness_iscentric 1
_reflns_odcompleteness_theta     26.32
_reflns_special_details          
;
 Reflections were merged by SHELXL according to the crystal
 class for the calculation of statistics and refinement.
 
 _reflns_Friedel_fraction is defined as the number of unique
 Friedel pairs measured divided by the number that would be
 possible theoretically, ignoring centric projections and
 systematic absences.
;
_reflns_threshold_expression     'I > 2\s(I)'
_computing_cell_refinement       'CrysAlisPro 1.171.38.46 (Rigaku OD, 2015)'
_computing_data_collection       'CrysAlisPro 1.171.38.46 (Rigaku OD, 2015)'
_computing_data_reduction        'CrysAlisPro 1.171.38.46 (Rigaku OD, 2015)'
_computing_molecular_graphics    'Olex2 (Dolomanov et al., 2009)'
_computing_publication_material  'Olex2 (Dolomanov et al., 2009)'
_computing_structure_refinement  'ShelXL (Sheldrick, 2015)'
_computing_structure_solution    'ShelXS (Sheldrick, 2008)'
_refine_diff_density_max         1.057
_refine_diff_density_min         -0.516
_refine_diff_density_rms         0.120
_refine_ls_abs_structure_details 
;
 Flack x determined using 1241 quotients [(I+)-(I-)]/[(I+)+(I-)]
 (Parsons, Flack and Wagner, Acta Cryst. B69 (2013) 249-259).
;
_refine_ls_abs_structure_Flack   0.446(13)
_refine_ls_extinction_coef       .
_refine_ls_extinction_method     none
_refine_ls_goodness_of_fit_ref   1.099
_refine_ls_hydrogen_treatment    constr
_refine_ls_matrix_type           full
_refine_ls_number_parameters     181
_refine_ls_number_reflns         3618
_refine_ls_number_restraints     1
_refine_ls_R_factor_all          0.0250
_refine_ls_R_factor_gt           0.0226
_refine_ls_restrained_S_all      1.099
_refine_ls_shift/su_max          0.000
_refine_ls_shift/su_mean         0.000
_refine_ls_structure_factor_coef Fsqd
_refine_ls_weighting_details     
'w=1/[\s^2^(Fo^2^)+(0.0142P)^2^+1.3770P] where P=(Fo^2^+2Fc^2^)/3'
_refine_ls_weighting_scheme      calc
_refine_ls_wR_factor_gt          0.0487
_refine_ls_wR_factor_ref         0.0498
_refine_special_details          ?
_olex2_refinement_description    
;
1. Fixed Uiso
 At 1.2 times of:
  All C(H) groups, All N(H) groups, All N(H,H) groups
2.a Aromatic/amide H refined with riding coordinates:
 N1A(H1A), C5A(H5A), C6A(H6A), C4A(H4A), N1B(H1B), C4B(H4B), C5B(H5B), C6B(H6B)
2.b X=CH2 refined with riding coordinates:
 N2A(H2AA,H2AB), N2B(H2BA,H2BB)
;
_atom_sites_solution_hydrogens   geom
_atom_sites_solution_primary     heavy
_atom_sites_solution_secondary   ?
loop_
_atom_site_label
_atom_site_type_symbol
_atom_site_fract_x
_atom_site_fract_y
_atom_site_fract_z
_atom_site_U_iso_or_equiv
_atom_site_adp_type
_atom_site_occupancy
_atom_site_site_symmetry_order
_atom_site_calc_flag
_atom_site_refinement_flags_posn
_atom_site_refinement_flags_adp
_atom_site_refinement_flags_occupancy
_atom_site_disorder_assembly
_atom_site_disorder_group
Br2 Br 0.97942(13) 0.58984(4) -0.33746(7) 0.01434(16) Uani 1 1 d . . . . .
Br3 Br 0.94705(12) 0.34652(5) -0.50849(7) 0.01563(15) Uani 1 1 d . . . . .
Sb Sb 0.99304(7) 0.40733(7) -0.25456(4) 0.01007(8) Uani 1 1 d . . . . .
Br5 Br 1.05402(12) 0.46920(5) -0.00182(7) 0.01544(15) Uani 1 1 d . . . . .
Br4 Br 1.01435(12) 0.22360(4) -0.16533(7) 0.01408(16) Uani 1 1 d . . . . .
Br1 Br 1.43470(10) 0.40288(6) -0.22328(6) 0.01649(13) Uani 1 1 d . . . . .
N3A N 0.5691(12) 0.3172(4) 0.1541(6) 0.0145(14) Uani 1 1 d . . . . .
N2A N 0.3065(12) 0.3085(5) 0.2799(7) 0.0211(16) Uani 1 1 d . . . . .
H2AA H 0.205575 0.277429 0.311093 0.025 Uiso 1 1 calc R . . . .
H2AB H 0.337713 0.366838 0.302214 0.025 Uiso 1 1 calc R . . . .
N1A N 0.3665(11) 0.1788(5) 0.1643(6) 0.0158(14) Uani 1 1 d . . . . .
H1A H 0.265391 0.148032 0.195710 0.019 Uiso 1 1 calc R . . . .
C2A C 0.4110(13) 0.2674(5) 0.1996(7) 0.0146(16) Uani 1 1 d . . . . .
C5A C 0.6260(13) 0.1804(6) 0.0344(7) 0.0160(16) Uani 1 1 d . . . . .
H5A H 0.703109 0.151724 -0.023202 0.019 Uiso 1 1 calc R . . . .
C6A C 0.4710(13) 0.1341(6) 0.0817(7) 0.0169(17) Uani 1 1 d . . . . .
H6A H 0.434480 0.071115 0.058188 0.020 Uiso 1 1 calc R . . . .
C4A C 0.6691(13) 0.2728(5) 0.0735(7) 0.0157(16) Uani 1 1 d . . . . .
H4A H 0.778034 0.306409 0.039922 0.019 Uiso 1 1 calc R . . . .
N3B N 0.4356(12) 0.5054(5) 0.3500(7) 0.0162(14) Uani 1 1 d . . . . .
N2B N 0.6933(12) 0.5146(5) 0.2209(6) 0.0189(15) Uani 1 1 d . . . . .
H2BA H 0.665887 0.455852 0.199231 0.023 Uiso 1 1 calc R . . . .
H2BB H 0.791676 0.546650 0.189107 0.023 Uiso 1 1 calc R . . . .
N1B N 0.6280(11) 0.6453(4) 0.3337(6) 0.0149(13) Uani 1 1 d . . . . .
H1B H 0.724422 0.676606 0.299456 0.018 Uiso 1 1 calc R . . . .
C2B C 0.5857(14) 0.5549(6) 0.3019(8) 0.0159(16) Uani 1 1 d . . . . .
C4B C 0.3361(13) 0.5476(5) 0.4319(7) 0.0152(16) Uani 1 1 d . . . . .
H4B H 0.230735 0.512778 0.466635 0.018 Uiso 1 1 calc R . . . .
C5B C 0.3761(13) 0.6407(5) 0.4709(8) 0.0164(16) Uani 1 1 d . . . . .
H5B H 0.303757 0.668714 0.531124 0.020 Uiso 1 1 calc R . . . .
C6B C 0.5262(14) 0.6884(5) 0.4164(7) 0.0154(16) Uani 1 1 d . . . . .
H6B H 0.558394 0.751996 0.437206 0.018 Uiso 1 1 calc R . . . .

loop_
_atom_site_aniso_label
_atom_site_aniso_U_11
_atom_site_aniso_U_22
_atom_site_aniso_U_33
_atom_site_aniso_U_23
_atom_site_aniso_U_13
_atom_site_aniso_U_12
Br2 0.0165(4) 0.0137(4) 0.0152(4) 0.0027(3) 0.0084(3) 0.0038(3)
Br3 0.0182(4) 0.0157(4) 0.0140(3) -0.0016(3) 0.0060(3) -0.0029(3)
Sb 0.00818(15) 0.01106(17) 0.01223(16) 0.00005(16) 0.00489(13) 0.00070(15)
Br5 0.0167(3) 0.0162(4) 0.0150(3) -0.0015(3) 0.0068(3) -0.0023(3)
Br4 0.0154(4) 0.0132(4) 0.0161(4) 0.0026(3) 0.0085(3) 0.0023(3)
Br1 0.0094(3) 0.0183(3) 0.0226(3) -0.0025(3) 0.0057(2) 0.0004(3)
N3A 0.017(3) 0.015(4) 0.014(3) 0.003(2) 0.008(3) 0.000(2)
N2A 0.027(4) 0.017(4) 0.027(4) 0.000(3) 0.021(4) -0.003(3)
N1A 0.017(3) 0.021(4) 0.013(3) -0.001(3) 0.010(3) -0.003(3)
C2A 0.013(4) 0.017(4) 0.014(4) 0.002(3) 0.003(3) -0.004(3)
C5A 0.018(4) 0.018(4) 0.012(3) -0.004(3) 0.005(3) 0.004(3)
C6A 0.018(4) 0.021(5) 0.011(3) -0.002(3) 0.002(3) 0.000(3)
C4A 0.015(4) 0.015(4) 0.015(4) 0.004(3) 0.001(3) 0.001(3)
N3B 0.016(3) 0.017(4) 0.017(3) -0.001(3) 0.007(3) -0.002(3)
N2B 0.026(4) 0.014(4) 0.022(4) 0.000(3) 0.015(3) -0.002(3)
N1B 0.019(3) 0.008(3) 0.019(3) 0.005(2) 0.006(3) -0.003(2)
C2B 0.017(4) 0.016(4) 0.016(4) 0.004(3) 0.007(3) 0.007(3)
C4B 0.013(4) 0.020(4) 0.015(4) 0.004(3) 0.009(3) 0.003(3)
C5B 0.016(4) 0.013(4) 0.022(4) 0.004(3) 0.008(3) 0.003(3)
C6B 0.019(4) 0.010(4) 0.016(4) 0.004(3) 0.004(3) 0.001(3)

_geom_special_details            
;
 All esds (except the esd in the dihedral angle between two l.s. planes)
 are estimated using the full covariance matrix.  The cell esds are taken
 into account individually in the estimation of esds in distances, angles
 and torsion angles; correlations between esds in cell parameters are only
 used when they are defined by crystal symmetry.  An approximate (isotropic)
 treatment of cell esds is used for estimating esds involving l.s. planes.
;
loop_
_geom_bond_atom_site_label_1
_geom_bond_atom_site_label_2
_geom_bond_distance
_geom_bond_site_symmetry_2
_geom_bond_publ_flag
Br2 Sb 2.7662(14) . ?
Br3 Sb 2.7796(13) . ?
Sb Br5 2.7599(13) . ?
Sb Br4 2.8021(14) . ?
Sb Br1 2.5594(15) . ?
N3A C2A 1.368(9) . ?
N3A C4A 1.328(9) . ?
N2A C2A 1.320(9) . ?
N1A C2A 1.337(10) . ?
N1A C6A 1.363(9) . ?
C5A C6A 1.338(11) . ?
C5A C4A 1.398(11) . ?
N3B C2B 1.344(9) . ?
N3B C4B 1.322(9) . ?
N2B C2B 1.333(9) . ?
N1B C2B 1.352(10) . ?
N1B C6B 1.343(9) . ?
C4B C5B 1.404(11) . ?
C5B C6B 1.370(10) . ?

loop_
_geom_angle_atom_site_label_1
_geom_angle_atom_site_label_2
_geom_angle_atom_site_label_3
_geom_angle
_geom_angle_site_symmetry_1
_geom_angle_site_symmetry_3
_geom_angle_publ_flag
Br2 Sb Br3 90.19(3) . . ?
Br2 Sb Br4 178.70(3) . . ?
Br3 Sb Br4 90.84(4) . . ?
Br5 Sb Br2 89.32(4) . . ?
Br5 Sb Br3 178.09(3) . . ?
Br5 Sb Br4 89.61(3) . . ?
Br1 Sb Br2 90.46(3) . . ?
Br1 Sb Br3 87.29(3) . . ?
Br1 Sb Br5 90.86(3) . . ?
Br1 Sb Br4 88.81(3) . . ?
C4A N3A C2A 116.3(7) . . ?
C2A N1A C6A 122.8(6) . . ?
N2A C2A N3A 118.6(7) . . ?
N2A C2A N1A 121.1(6) . . ?
N1A C2A N3A 120.3(7) . . ?
C6A C5A C4A 117.0(7) . . ?
C5A C6A N1A 118.8(8) . . ?
N3A C4A C5A 124.8(7) . . ?
C4B N3B C2B 117.6(7) . . ?
C6B N1B C2B 121.5(6) . . ?
N3B C2B N1B 120.9(6) . . ?
N2B C2B N3B 119.7(8) . . ?
N2B C2B N1B 119.4(7) . . ?
N3B C4B C5B 124.2(7) . . ?
C6B C5B C4B 115.6(7) . . ?
N1B C6B C5B 120.1(7) . . ?

loop_
_geom_hbond_atom_site_label_D
_geom_hbond_atom_site_label_H
_geom_hbond_atom_site_label_A
_geom_hbond_distance_DH
_geom_hbond_distance_HA
_geom_hbond_distance_DA
_geom_hbond_angle_DHA
_geom_hbond_site_symmetry_A
_geom_hbond_publ_flag
N2A H2AA Br2 0.88 2.96 3.705(7) 143.8 2_645 yes
N2A H2AB N3B 0.88 2.10 2.981(9) 175.5 . yes
N1A H1A Br2 0.88 2.50 3.354(6) 164.1 2_645 yes
N2B H2BA N3A 0.88 2.10 2.975(9) 174.1 . yes
N2B H2BB Br4 0.88 2.84 3.602(7) 146.5 2_755 yes
N1B H1B Br4 0.88 2.46 3.317(6) 163.5 2_755 yes

_shelx_res_file                  
;
TITL 2AprmSbBr_acentro in P21 #4
    2aprmsbbr.res
    created by SHELXL-2017/1 at 11:46:24 on 05-Jun-2020
REM reset to P21 #4
CELL 0.71073 5.946 14.401 10.621 90 105.31 90
ZERR 2 0.003 0.004 0.004 0 0.02 0
LATT -1
SYMM -X,0.5+Y,-Z
SFAC C H Br N Sb
UNIT 16 24 10 12 2
EQIV $1 1-X,-0.5+Y,-Z
EQIV $2 2-X,0.5+Y,-Z

L.S. 8
PLAN  20
SIZE 0.1 0.15 0.16
TEMP -173(2)
HTAB N2A Br2_$1
HTAB N2A N3B
HTAB N1A Br2_$1
HTAB N2B Br4_$2
HTAB N2B N3A
HTAB N1B Br4_$2
BOND
fmap 2
ACTA
REM <olex2.extras>
REM <HklSrc "%.\\res074.hkl">
REM </olex2.extras>

WGHT    0.014200    1.377000
FVAR       0.22141
BR2   3    0.979419    0.589839   -0.337461    11.00000    0.01650    0.01368 =
         0.01522    0.00268    0.00836    0.00378
BR3   3    0.947052    0.346520   -0.508492    11.00000    0.01824    0.01567 =
         0.01396   -0.00156    0.00598   -0.00286
SB    5    0.993042    0.407335   -0.254557    11.00000    0.00818    0.01106 =
         0.01223    0.00005    0.00489    0.00070
BR5   3    1.054016    0.469199   -0.001820    11.00000    0.01666    0.01619 =
         0.01497   -0.00152    0.00683   -0.00234
BR4   3    1.014351    0.223601   -0.165330    11.00000    0.01544    0.01319 =
         0.01606    0.00258    0.00849    0.00229
BR1   3    1.434705    0.402875   -0.223280    11.00000    0.00936    0.01831 =
         0.02265   -0.00252    0.00573    0.00041
N3A   4    0.569134    0.317160    0.154137    11.00000    0.01655    0.01501 =
         0.01441    0.00281    0.00828   -0.00026
N2A   4    0.306489    0.308452    0.279897    11.00000    0.02706    0.01711 =
         0.02706   -0.00033    0.02111   -0.00308
AFIX  93
H2AA  2    0.205575    0.277429    0.311093    11.00000   -1.20000
H2AB  2    0.337713    0.366838    0.302214    11.00000   -1.20000
AFIX   0
N1A   4    0.366466    0.178791    0.164317    11.00000    0.01719    0.02055 =
         0.01291   -0.00076    0.00967   -0.00345
AFIX  43
H1A   2    0.265391    0.148032    0.195710    11.00000   -1.20000
AFIX   0
C2A   1    0.411038    0.267401    0.199621    11.00000    0.01251    0.01690 =
         0.01399    0.00215    0.00253   -0.00403
C5A   1    0.625963    0.180364    0.034367    11.00000    0.01841    0.01811 =
         0.01190   -0.00358    0.00463    0.00375
AFIX  43
H5A   2    0.703109    0.151724   -0.023202    11.00000   -1.20000
AFIX   0
C6A   1    0.470998    0.134054    0.081719    11.00000    0.01788    0.02074 =
         0.01088   -0.00177    0.00151   -0.00020
AFIX  43
H6A   2    0.434480    0.071115    0.058188    11.00000   -1.20000
AFIX   0
C4A   1    0.669121    0.272824    0.073504    11.00000    0.01453    0.01503 =
         0.01547    0.00355    0.00051    0.00140
AFIX  43
H4A   2    0.778034    0.306409    0.039922    11.00000   -1.20000
AFIX   0

N3B   4    0.435561    0.505395    0.350025    11.00000    0.01613    0.01669 =
         0.01734   -0.00064    0.00706   -0.00211
N2B   4    0.693258    0.514558    0.220899    11.00000    0.02583    0.01358 =
         0.02221   -0.00013    0.01501   -0.00168
AFIX  93
H2BA  2    0.665887    0.455852    0.199231    11.00000   -1.20000
H2BB  2    0.791676    0.546650    0.189107    11.00000   -1.20000
AFIX   0
N1B   4    0.628018    0.645287    0.333702    11.00000    0.01863    0.00832 =
         0.01851    0.00548    0.00647   -0.00299
AFIX  43
H1B   2    0.724422    0.676606    0.299456    11.00000   -1.20000
AFIX   0
C2B   1    0.585653    0.554866    0.301866    11.00000    0.01690    0.01587 =
         0.01629    0.00437    0.00659    0.00745
C4B   1    0.336102    0.547639    0.431918    11.00000    0.01327    0.01989 =
         0.01522    0.00450    0.00889    0.00289
AFIX  43
H4B   2    0.230735    0.512778    0.466635    11.00000   -1.20000
AFIX   0
C5B   1    0.376100    0.640674    0.470901    11.00000    0.01626    0.01252 =
         0.02199    0.00397    0.00778    0.00293
AFIX  43
H5B   2    0.303757    0.668714    0.531124    11.00000   -1.20000
AFIX   0
C6B   1    0.526220    0.688370    0.416442    11.00000    0.01940    0.01006 =
         0.01615    0.00364    0.00371    0.00145
AFIX  43
H6B   2    0.558394    0.751996    0.437206    11.00000   -1.20000
AFIX   0
HKLF 4


REM  2AprmSbBr_acentro in P21 #4
REM R1 =  0.0226 for    3442 Fo > 4sig(Fo)  and  0.0250 for all    3618 data
REM    181 parameters refined using      1 restraints

END

WGHT      0.0141      1.3774

REM Highest difference peak  1.057,  deepest hole -0.516,  1-sigma level  0.120
Q1    1   1.5619  0.4014 -0.2753  11.00000  0.05    1.06
Q2    1   0.7974  0.3334 -0.4876  11.00000  0.05    0.45
Q3    1   0.4695  0.2961  0.1734  11.00000  0.05    0.42
Q4    1   0.2497  0.2994  0.1972  11.00000  0.05    0.39
Q5    1   1.1876  0.4250 -0.3915  11.00000  0.05    0.39
Q6    1   0.7956  0.3178 -0.1471  11.00000  0.05    0.39
Q7    1   0.4279  0.6628  0.4360  11.00000  0.05    0.39
Q8    1   1.1783  0.5037  0.0038  11.00000  0.05    0.38
Q9    1   1.3549  0.4641 -0.1917  11.00000  0.05    0.38
Q10   1   1.1678  0.4169  0.0030  11.00000  0.05    0.38
Q11   1   0.1935  0.0909  0.2752  11.00000  0.05    0.38
Q12   1   0.8869  0.5177 -0.0190  11.00000  0.05    0.37
Q13   1   0.2852  0.5363  0.6442  11.00000  0.05    0.36
Q14   1   0.2385  0.0157  0.1504  11.00000  0.05    0.36
Q15   1   0.8210  0.4718  0.0744  11.00000  0.05    0.36
Q16   1   0.8290  0.1773  0.0282  11.00000  0.05    0.35
Q17   1   0.7326  0.6176  0.5047  11.00000  0.05    0.35
Q18   1   0.2947  0.2810  0.2175  11.00000  0.05    0.34
Q19   1   0.5635  0.1544  0.0660  11.00000  0.05    0.34
Q20   1   1.2481  0.4413 -0.2550  11.00000  0.05    0.34
;
_shelx_res_checksum              35593
_olex2_submission_special_instructions 'No special instructions were received'
_oxdiff_exptl_absorpt_empirical_details 
;
Empirical correction (ABSPACK) includes:
- Absorption correction using spherical harmonics
- Frame scaling
;
_oxdiff_exptl_absorpt_empirical_full_max 1.109
_oxdiff_exptl_absorpt_empirical_full_min 0.931
####################################################################### 
# 
# This file contains crystal structure data downloaded from the 
# Cambridge Structural Database (CSD) hosted by the Cambridge 
# Crystallographic Data Centre (CCDC).
# 
# Full information about CCDC data access policies and citation 
# guidelines are available at http://www.ccdc.cam.ac.uk/access/V1 
# 
# Audit and citation data items may have been added by the CCDC. 
# Please retain this information to preserve the provenance of 
# this file and to allow appropriate attribution of the data. 
# 
#######################################################################

data_2apyrimabs
_database_code_depnum_ccdc_archive 'CCDC 2025389'
loop_
_audit_author_name
_audit_author_address
'Magdalena Owczarek'
;Los Alamos National Laboratory
United States of America
;
_audit_update_record             
;
2020-08-26 deposited with the CCDC.	2021-05-06 downloaded from the CCDC.
;

# start Validation Reply Form
_vrf_PLAT973_2apyrimabs          
;
PROBLEM: Check Calcd Positive Resid. Density on Bi 2.14 eA-3
RESPONSE: Due to the high absorption coefficient (20mm-1), even the analytical numeric absorption correction using a multifaceted crystal model is not efficient. As a consequence, an additional residual density maximum around heavy metal ion appears. It is not a result of twinning, unassigned atoms, or errors in the model.
;
# end Validation Reply Form

_audit_creation_date             2020-08-17
_audit_creation_method           
;
Olex2 1.2
(compiled 2018.05.29 svn.r3508 for OlexSys, GUI svn.r5506)
;
_shelx_SHELXL_version_number     2017/1
_chemical_name_common            ?
_chemical_name_systematic        ?
_chemical_formula_moiety         'Bi Br5, 2(C4 H6 N3)'
_chemical_formula_sum            'C8 H12 Bi Br5 N6'
_chemical_formula_weight         800.77
_chemical_melting_point          ?
_chemical_oxdiff_formula         'C8 H12 Bi Br5 N6'
loop_
_atom_type_symbol
_atom_type_description
_atom_type_scat_dispersion_real
_atom_type_scat_dispersion_imag
_atom_type_scat_source
C C 0.0033 0.0016 'International Tables Vol C Tables 4.2.6.8 and 6.1.1.4'
H H 0.0000 0.0000 'International Tables Vol C Tables 4.2.6.8 and 6.1.1.4'
Bi Bi -4.1077 10.2566 'International Tables Vol C Tables 4.2.6.8 and 6.1.1.4'
Br Br -0.2901 2.4595 'International Tables Vol C Tables 4.2.6.8 and 6.1.1.4'
N N 0.0061 0.0033 'International Tables Vol C Tables 4.2.6.8 and 6.1.1.4'

_shelx_space_group_comment       
;
The symmetry employed for this shelxl refinement is uniquely defined
by the following loop, which should always be used as a source of
symmetry information in preference to the above space-group names.
They are only intended as comments.
;
_space_group_crystal_system      triclinic
_space_group_IT_number           2
_space_group_name_H-M_alt        'P -1'
_space_group_name_Hall           '-P 1'
loop_
_space_group_symop_operation_xyz
'x, y, z'
'-x, -y, -z'

_cell_length_a                   7.8733(3)
_cell_length_b                   11.4038(5)
_cell_length_c                   11.6180(5)
_cell_angle_alpha                115.801(5)
_cell_angle_beta                 96.295(3)
_cell_angle_gamma                98.857(3)
_cell_volume                     909.46(7)
_cell_formula_units_Z            2
_cell_measurement_reflns_used    5859
_cell_measurement_temperature    100(2)
_cell_measurement_theta_max      36.5440
_cell_measurement_theta_min      3.3250
_shelx_estimated_absorpt_T_max   ?
_shelx_estimated_absorpt_T_min   ?
_exptl_absorpt_coefficient_mu    20.675
_exptl_absorpt_correction_T_max  0.481
_exptl_absorpt_correction_T_min  0.035
_exptl_absorpt_correction_type   analytical
_exptl_absorpt_process_details   
;
CrysAlisPro 1.171.39.46 (Rigaku Oxford Diffraction, 2018)
Analytical numeric absorption correction using a multifaceted crystal
			model based on expressions derived by R.C. Clark & J.S. Reid.
(Clark, R. C. & Reid, J. S. (1995). Acta Cryst. A51, 887-897)
Empirical absorption correction using spherical harmonics,
 implemented in SCALE3 ABSPACK scaling algorithm.
;
_exptl_absorpt_special_details   ?
_exptl_crystal_colour            'light yellow'
_exptl_crystal_colour_modifier   light
_exptl_crystal_colour_primary    yellow
_exptl_crystal_density_diffrn    2.924
_exptl_crystal_density_meas      ?
_exptl_crystal_density_method    ?
_exptl_crystal_description       block
_exptl_crystal_F_000             720
loop_
_exptl_crystal_face_index_h
_exptl_crystal_face_index_k
_exptl_crystal_face_index_l
_exptl_crystal_face_perp_dist
1 1 -1 0.0192
-1 -1 1 0.0192
0 -1 0 0.0483
0 1 0 0.0483
0 0 1 0.0979
0 0 -1 0.1449
3 -5 2 0.0968
-2 5 -3 0.1150

_exptl_crystal_size_max          0.307
_exptl_crystal_size_mid          0.134
_exptl_crystal_size_min          0.038
loop_
_exptl_oxdiff_crystal_face_indexfrac_h
_exptl_oxdiff_crystal_face_indexfrac_k
_exptl_oxdiff_crystal_face_indexfrac_l
_exptl_oxdiff_crystal_face_x
_exptl_oxdiff_crystal_face_y
_exptl_oxdiff_crystal_face_z
1.0000 1.0000 -1.0000 -0.0332 0.0634 0.0962
-1.0000 -1.0000 1.0000 0.0332 -0.0634 -0.0962
0.0000 -1.0000 -0.0000 0.0588 -0.0396 0.0021
-0.0000 1.0000 0.0000 -0.0588 0.0396 -0.0021
0.0000 0.0000 1.0000 -0.0598 -0.0325 -0.0122
-0.0000 -0.0000 -1.0000 0.0598 0.0325 0.0122
3.0000 -5.0000 2.0000 0.0717 -0.2889 0.2443
-2.0000 5.0000 -3.0000 -0.0461 0.3127 -0.1460

_exptl_transmission_factor_max   ?
_exptl_transmission_factor_min   ?
_diffrn_reflns_av_R_equivalents  0.0479
_diffrn_reflns_av_unetI/netI     0.0661
_diffrn_reflns_Laue_measured_fraction_full 0.995
_diffrn_reflns_Laue_measured_fraction_max 0.567
_diffrn_reflns_limit_h_max       11
_diffrn_reflns_limit_h_min       -8
_diffrn_reflns_limit_k_max       14
_diffrn_reflns_limit_k_min       -14
_diffrn_reflns_limit_l_max       14
_diffrn_reflns_limit_l_min       -19
_diffrn_reflns_number            9692
_diffrn_reflns_point_group_measured_fraction_full 0.995
_diffrn_reflns_point_group_measured_fraction_max 0.567
_diffrn_reflns_theta_full        25.242
_diffrn_reflns_theta_max         36.673
_diffrn_reflns_theta_min         2.972
_diffrn_ambient_temperature      100(2)
_diffrn_detector                 'CCD plate'
_diffrn_detector_area_resol_mean 8.3359
_diffrn_detector_type            'Sapphire2, large Be window'
_diffrn_measured_fraction_theta_full 0.995
_diffrn_measured_fraction_theta_max 0.567
_diffrn_measurement_details      
;
List of Runs (angles in degrees, time in seconds):

  # Type    Start    End  Width  t~exp~   \w     \q     \k     \f   Frames
#--------------------------------------------------------------------------
  1  \w    -70.00  69.50   0.75   30.00    --   28.00 -79.00   0.00  186
  2  \w    -70.00  69.50   0.75   30.00    --   28.00 -79.00  90.00  186
  3  \w    -70.00  69.50   0.75   30.00    --   28.00 -79.00 180.00  186
  4  \w    -70.00  69.50   0.75   30.00    --   28.00 -79.00 270.00  186
  5  \w    -54.00  60.00   0.75   50.00    --   48.00 -79.00  45.00  152
;
_diffrn_measurement_device       'four-circle diffractometer'
_diffrn_measurement_device_type  'Xcalibur, Sapphire2, large Be window'
_diffrn_measurement_method       '\w scans'
_diffrn_orient_matrix_type       
'CrysAlisPro convention (1999,Acta A55,543-557)'
_diffrn_orient_matrix_UB_11      -0.0342251000
_diffrn_orient_matrix_UB_12      -0.0588107000
_diffrn_orient_matrix_UB_13      -0.0598369000
_diffrn_orient_matrix_UB_21      -0.0087018000
_diffrn_orient_matrix_UB_22      0.0395608000
_diffrn_orient_matrix_UB_23      -0.0325141000
_diffrn_orient_matrix_UB_31      0.0860660000
_diffrn_orient_matrix_UB_32      -0.0021123000
_diffrn_orient_matrix_UB_33      -0.0122301000
_diffrn_radiation_monochromator  graphite
_diffrn_radiation_probe          x-ray
_diffrn_radiation_type           MoK\a
_diffrn_radiation_wavelength     0.71073
_diffrn_source                   'fine-focus sealed X-ray tube'
_diffrn_source_type              'Enhance (Mo) X-ray Source'
_reflns_Friedel_coverage         0.000
_reflns_Friedel_fraction_full    .
_reflns_Friedel_fraction_max     .
_reflns_number_gt                4358
_reflns_number_total             5132
_reflns_odcompleteness_completeness 99.22
_reflns_odcompleteness_iscentric 1
_reflns_odcompleteness_theta     26.32
_reflns_special_details          
;
 Reflections were merged by SHELXL according to the crystal
 class for the calculation of statistics and refinement.
 
 _reflns_Friedel_fraction is defined as the number of unique
 Friedel pairs measured divided by the number that would be
 possible theoretically, ignoring centric projections and
 systematic absences.
;
_reflns_threshold_expression     'I > 2\s(I)'
_computing_cell_refinement       'CrysAlisPro 1.171.39.46 (Rigaku OD, 2018)'
_computing_data_collection       'CrysAlisPro 1.171.39.46 (Rigaku OD, 2018)'
_computing_data_reduction        'CrysAlisPro 1.171.39.46 (Rigaku OD, 2018)'
_computing_molecular_graphics    'Olex2 (Dolomanov et al., 2009)'
_computing_publication_material  'Olex2 (Dolomanov et al., 2009)'
_computing_structure_refinement  'ShelXL (Sheldrick, 2015)'
_computing_structure_solution    'ShelXS (Sheldrick, 2008)'
_refine_diff_density_max         2.716
_refine_diff_density_min         -2.757
_refine_diff_density_rms         0.400
_refine_ls_extinction_coef       .
_refine_ls_extinction_method     none
_refine_ls_goodness_of_fit_ref   1.043
_refine_ls_hydrogen_treatment    constr
_refine_ls_matrix_type           full
_refine_ls_number_parameters     181
_refine_ls_number_reflns         5132
_refine_ls_number_restraints     0
_refine_ls_R_factor_all          0.0648
_refine_ls_R_factor_gt           0.0546
_refine_ls_restrained_S_all      1.043
_refine_ls_shift/su_max          0.000
_refine_ls_shift/su_mean         0.000
_refine_ls_structure_factor_coef Fsqd
_refine_ls_weighting_details     
'w=1/[\s^2^(Fo^2^)+(0.0756P)^2^+5.6399P] where P=(Fo^2^+2Fc^2^)/3'
_refine_ls_weighting_scheme      calc
_refine_ls_wR_factor_gt          0.1377
_refine_ls_wR_factor_ref         0.1499
_refine_special_details          ?
_olex2_refinement_description    
;
1. Fixed Uiso
 At 1.2 times of:
  All C(H) groups, All N(H) groups, All N(H,H) groups
2.a Aromatic/amide H refined with riding coordinates:
 N1A(H1A), C5A(H5A), N1B(H1B), C6A(H6A), C4A(H4A), C6B(H6B), C4B(H4B), C5B(H5B)
2.b X=CH2 refined with riding coordinates:
 N2A(H2AA,H2AB), N2B(H2BA,H2BB)
;
_atom_sites_solution_hydrogens   geom
_atom_sites_solution_primary     direct
_atom_sites_solution_secondary   ?
loop_
_atom_site_label
_atom_site_type_symbol
_atom_site_fract_x
_atom_site_fract_y
_atom_site_fract_z
_atom_site_U_iso_or_equiv
_atom_site_adp_type
_atom_site_occupancy
_atom_site_site_symmetry_order
_atom_site_calc_flag
_atom_site_refinement_flags_posn
_atom_site_refinement_flags_adp
_atom_site_refinement_flags_occupancy
_atom_site_disorder_assembly
_atom_site_disorder_group
Bi Bi 0.53421(4) 0.17160(3) 0.69515(2) 0.01589(12) Uani 1 1 d . . . . .
Br5 Br 0.29628(12) 0.27251(9) 0.85852(8) 0.0201(2) Uani 1 1 d . . . . .
Br3 Br 0.76511(12) 0.05453(9) 0.51492(8) 0.0212(2) Uani 1 1 d . . . . .
Br4 Br 0.47705(13) 0.33987(9) 0.56548(8) 0.0219(2) Uani 1 1 d . . . . .
Br1 Br 0.82137(12) 0.36133(9) 0.86152(7) 0.0227(2) Uani 1 1 d . . . . .
Br2 Br 0.57962(13) 0.01698(10) 0.81647(8) 0.0235(2) Uani 1 1 d . . . . .
N1A N 1.2157(10) 0.5027(8) 0.7820(6) 0.0224(16) Uani 1 1 d . . . . .
H1A H 1.184842 0.437881 0.802635 0.027 Uiso 1 1 calc R . . . .
N2A N 0.9944(11) 0.3922(8) 0.5963(6) 0.0215(16) Uani 1 1 d . . . . .
H2AA H 0.937361 0.385065 0.523211 0.026 Uiso 1 1 calc R . . . .
H2AB H 0.964660 0.329775 0.620283 0.026 Uiso 1 1 calc R . . . .
N3A N 1.1726(10) 0.5929(8) 0.6354(7) 0.0197(15) Uani 1 1 d . . . . .
C5A C 1.4021(13) 0.7100(10) 0.8308(8) 0.023(2) Uani 1 1 d . . . . .
H5A H 1.495214 0.785082 0.884841 0.028 Uiso 1 1 calc R . . . .
N2B N 1.0012(14) -0.0306(10) 0.7279(10) 0.039(2) Uani 1 1 d . . . . .
H2BA H 0.941085 -0.039941 0.654804 0.047 Uiso 1 1 calc R . . . .
H2BB H 1.087577 0.039850 0.774871 0.047 Uiso 1 1 calc R . . . .
N1B N 0.8308(11) -0.2299(9) 0.6965(8) 0.0282(19) Uani 1 1 d . . . . .
H1B H 0.771300 -0.238500 0.623483 0.034 Uiso 1 1 calc R . . . .
C6A C 1.3504(12) 0.6061(11) 0.8595(8) 0.024(2) Uani 1 1 d . . . . .
H6A H 1.411217 0.607717 0.935679 0.029 Uiso 1 1 calc R . . . .
C4A C 1.3039(13) 0.6947(10) 0.7135(8) 0.0220(19) Uani 1 1 d . . . . .
H4A H 1.334859 0.763263 0.688941 0.026 Uiso 1 1 calc R . . . .
N3B N 1.0615(12) -0.1052(9) 0.8787(7) 0.030(2) Uani 1 1 d . . . . .
C2A C 1.1256(12) 0.4971(9) 0.6704(7) 0.0173(17) Uani 1 1 d . . . . .
C2B C 0.9621(14) -0.1219(12) 0.7669(9) 0.028(2) Uani 1 1 d . . . . .
C6B C 0.7865(15) -0.3258(11) 0.7330(11) 0.031(2) Uani 1 1 d . . . . .
H6B H 0.693590 -0.401874 0.681611 0.037 Uiso 1 1 calc R . . . .
C4B C 1.0193(17) -0.1967(12) 0.9162(10) 0.037(3) Uani 1 1 d . . . . .
H4B H 1.086737 -0.185916 0.994567 0.045 Uiso 1 1 calc R . . . .
C5B C 0.8822(17) -0.3087(13) 0.8487(11) 0.038(3) Uani 1 1 d . . . . .
H5B H 0.854977 -0.371571 0.880897 0.045 Uiso 1 1 calc R . . . .

loop_
_atom_site_aniso_label
_atom_site_aniso_U_11
_atom_site_aniso_U_22
_atom_site_aniso_U_33
_atom_site_aniso_U_23
_atom_site_aniso_U_13
_atom_site_aniso_U_12
Bi 0.0167(2) 0.01466(19) 0.01374(12) 0.00500(11) 0.00215(11) 0.00177(13)
Br5 0.0205(5) 0.0229(5) 0.0201(3) 0.0112(3) 0.0075(3) 0.0076(4)
Br3 0.0170(4) 0.0216(5) 0.0190(3) 0.0048(3) 0.0041(3) 0.0016(4)
Br4 0.0254(5) 0.0227(5) 0.0185(3) 0.0104(3) 0.0038(3) 0.0052(4)
Br1 0.0213(5) 0.0228(5) 0.0175(3) 0.0064(3) 0.0019(3) -0.0031(4)
Br2 0.0293(5) 0.0188(5) 0.0247(4) 0.0119(3) 0.0050(3) 0.0056(4)
N1A 0.022(4) 0.028(4) 0.017(3) 0.011(3) 0.003(3) 0.001(3)
N2A 0.025(4) 0.019(4) 0.017(3) 0.009(3) -0.001(3) -0.002(3)
N3A 0.018(4) 0.021(4) 0.020(3) 0.009(3) 0.006(3) 0.005(3)
C5A 0.024(5) 0.023(5) 0.016(3) 0.007(3) -0.003(3) -0.002(4)
N2B 0.046(6) 0.035(6) 0.041(5) 0.020(4) 0.011(4) 0.007(5)
N1B 0.015(4) 0.037(5) 0.028(3) 0.011(4) 0.001(3) 0.005(4)
C6A 0.018(5) 0.041(6) 0.021(3) 0.020(4) 0.002(3) 0.010(4)
C4A 0.025(5) 0.019(5) 0.020(3) 0.009(3) 0.003(3) -0.001(4)
N3B 0.026(5) 0.033(5) 0.019(3) 0.002(3) 0.005(3) 0.003(4)
C2A 0.019(4) 0.014(4) 0.019(3) 0.008(3) 0.005(3) 0.001(3)
C2B 0.026(5) 0.039(6) 0.027(4) 0.018(4) 0.013(4) 0.017(5)
C6B 0.034(6) 0.025(5) 0.046(5) 0.021(5) 0.022(5) 0.013(5)
C4B 0.051(7) 0.044(7) 0.028(4) 0.021(5) 0.022(5) 0.017(6)
C5B 0.049(7) 0.041(7) 0.037(5) 0.023(5) 0.026(5) 0.020(6)

_geom_special_details            
;
 All esds (except the esd in the dihedral angle between two l.s. planes)
 are estimated using the full covariance matrix.  The cell esds are taken
 into account individually in the estimation of esds in distances, angles
 and torsion angles; correlations between esds in cell parameters are only
 used when they are defined by crystal symmetry.  An approximate (isotropic)
 treatment of cell esds is used for estimating esds involving l.s. planes.
;
loop_
_geom_bond_atom_site_label_1
_geom_bond_atom_site_label_2
_geom_bond_distance
_geom_bond_site_symmetry_2
_geom_bond_publ_flag
Bi Br5 2.8246(9) . ?
Bi Br3 3.0902(10) 2_656 ?
Bi Br3 2.9361(9) . ?
Bi Br4 2.9644(10) . ?
Bi Br1 2.7247(9) . ?
Bi Br2 2.7333(10) . ?
N1A H1A 0.8800 . ?
N1A C6A 1.344(13) . ?
N1A C2A 1.379(11) . ?
N2A H2AA 0.8800 . ?
N2A H2AB 0.8800 . ?
N2A C2A 1.330(11) . ?
N3A C4A 1.322(12) . ?
N3A C2A 1.338(11) . ?
C5A H5A 0.9500 . ?
C5A C6A 1.382(14) . ?
C5A C4A 1.416(12) . ?
N2B H2BA 0.8800 . ?
N2B H2BB 0.8800 . ?
N2B C2B 1.314(14) . ?
N1B H1B 0.8800 . ?
N1B C2B 1.342(14) . ?
N1B C6B 1.348(14) . ?
C6A H6A 0.9500 . ?
C4A H4A 0.9500 . ?
N3B C2B 1.360(13) . ?
N3B C4B 1.309(15) . ?
C6B H6B 0.9500 . ?
C6B C5B 1.384(16) . ?
C4B H4B 0.9500 . ?
C4B C5B 1.389(18) . ?
C5B H5B 0.9500 . ?

loop_
_geom_angle_atom_site_label_1
_geom_angle_atom_site_label_2
_geom_angle_atom_site_label_3
_geom_angle
_geom_angle_site_symmetry_1
_geom_angle_site_symmetry_3
_geom_angle_publ_flag
Br5 Bi Br3 176.79(3) . . ?
Br5 Bi Br3 91.11(3) . 2_656 ?
Br5 Bi Br4 91.52(3) . . ?
Br3 Bi Br3 85.68(3) . 2_656 ?
Br3 Bi Br4 88.58(3) . . ?
Br4 Bi Br3 89.10(3) . 2_656 ?
Br1 Bi Br5 95.09(3) . . ?
Br1 Bi Br3 173.77(3) . 2_656 ?
Br1 Bi Br3 88.12(3) . . ?
Br1 Bi Br4 90.16(3) . . ?
Br1 Bi Br2 90.44(3) . . ?
Br2 Bi Br5 87.25(3) . . ?
Br2 Bi Br3 90.44(3) . 2_656 ?
Br2 Bi Br3 92.62(3) . . ?
Br2 Bi Br4 178.67(3) . . ?
Bi Br3 Bi 94.32(3) . 2_656 ?
C6A N1A H1A 119.7 . . ?
C6A N1A C2A 120.6(8) . . ?
C2A N1A H1A 119.7 . . ?
H2AA N2A H2AB 120.0 . . ?
C2A N2A H2AA 120.0 . . ?
C2A N2A H2AB 120.0 . . ?
C4A N3A C2A 117.8(8) . . ?
C6A C5A H5A 123.0 . . ?
C6A C5A C4A 114.0(8) . . ?
C4A C5A H5A 123.0 . . ?
H2BA N2B H2BB 120.0 . . ?
C2B N2B H2BA 120.0 . . ?
C2B N2B H2BB 120.0 . . ?
C2B N1B H1B 118.7 . . ?
C2B N1B C6B 122.6(9) . . ?
C6B N1B H1B 118.7 . . ?
N1A C6A C5A 121.4(8) . . ?
N1A C6A H6A 119.3 . . ?
C5A C6A H6A 119.3 . . ?
N3A C4A C5A 125.4(9) . . ?
N3A C4A H4A 117.3 . . ?
C5A C4A H4A 117.3 . . ?
C4B N3B C2B 116.9(10) . . ?
N2A C2A N1A 118.4(8) . . ?
N2A C2A N3A 120.8(8) . . ?
N3A C2A N1A 120.8(8) . . ?
N2B C2B N1B 120.8(10) . . ?
N2B C2B N3B 118.0(10) . . ?
N1B C2B N3B 121.2(10) . . ?
N1B C6B H6B 121.4 . . ?
N1B C6B C5B 117.2(11) . . ?
C5B C6B H6B 121.4 . . ?
N3B C4B H4B 117.9 . . ?
N3B C4B C5B 124.2(11) . . ?
C5B C4B H4B 117.9 . . ?
C6B C5B C4B 117.8(10) . . ?
C6B C5B H5B 121.1 . . ?
C4B C5B H5B 121.1 . . ?

loop_
_geom_hbond_atom_site_label_D
_geom_hbond_atom_site_label_H
_geom_hbond_atom_site_label_A
_geom_hbond_distance_DH
_geom_hbond_distance_HA
_geom_hbond_distance_DA
_geom_hbond_angle_DHA
_geom_hbond_site_symmetry_A
_geom_hbond_publ_flag
N1A H1A Br5 0.88 2.49 3.241(9) 143.7 1_655 yes
N2A H2AA N3A 0.88 2.08 2.949(10) 168.8 2_766 yes
N2A H2AB Br3 0.88 2.92 3.646(8) 140.8 . yes
N2B H2BA Br3 0.88 2.69 3.487(10) 152.0 . yes
N2B H2BB Br5 0.88 2.60 3.440(11) 160.7 1_655 yes
N1B H1B Br4 0.88 2.48 3.291(8) 154.3 2_656 yes

_shelx_res_file                  
;
TITL 2apyrimabs_a.res in P-1
    2apyrimabs.res
    created by SHELXL-2017/1 at 19:31:58 on 17-Aug-2020
REM Old TITL 2APyrimabs in P-1
REM SHELXT solution in P-1
REM R1 0.071, Rweak 0.005, Alpha 0.046, Orientation as input
REM Formula found by SHELXT: C10 N4 Br2 Bi
CELL 0.71073 7.873307 11.403778 11.618028 115.8006 96.2953 98.8566
ZERR 2 0.000256 0.000543 0.000524 0.0045 0.0032 0.0033
LATT 1
SFAC C H Bi Br N
UNIT 16 24 2 10 12
EQIV $1 2-X,1-Y,1-Z
EQIV $2 1+X,+Y,+Z
EQIV $3 1-X,-Y,1-Z

L.S. 10
PLAN  20
TEMP -173(2)
HTAB N2A N3A_$1
HTAB N1A Br5_$2
HTAB N2B Br5_$2
HTAB N2B Br3
HTAB N1B Br4_$3
HTAB N2A Br3
BOND $H
list 4
fmap 2
acta
REM <olex2.extras>
REM <HklSrc "%.\\2APyrimabs.hkl">
REM </olex2.extras>

WGHT    0.075600    5.639900
FVAR       0.22868
BI    3    0.534208    0.171604    0.695148    11.00000    0.01667    0.01466 =
         0.01374    0.00500    0.00215    0.00177
BR5   4    0.296280    0.272511    0.858522    11.00000    0.02053    0.02288 =
         0.02014    0.01124    0.00750    0.00765
BR3   4    0.765111    0.054534    0.514924    11.00000    0.01705    0.02164 =
         0.01902    0.00484    0.00406    0.00159
BR4   4    0.477055    0.339869    0.565479    11.00000    0.02544    0.02265 =
         0.01847    0.01044    0.00377    0.00517
BR1   4    0.821374    0.361334    0.861518    11.00000    0.02127    0.02276 =
         0.01747    0.00640    0.00194   -0.00311
BR2   4    0.579621    0.016981    0.816472    11.00000    0.02925    0.01884 =
         0.02466    0.01194    0.00500    0.00560
N1A   5    1.215749    0.502674    0.781991    11.00000    0.02165    0.02759 =
         0.01650    0.01055    0.00298    0.00123
AFIX  43
H1A   2    1.184842    0.437881    0.802635    11.00000   -1.20000
AFIX   0
N2A   5    0.994417    0.392154    0.596278    11.00000    0.02546    0.01940 =
         0.01652    0.00866   -0.00071   -0.00173
AFIX  93
H2AA  2    0.937361    0.385065    0.523211    11.00000   -1.20000
H2AB  2    0.964660    0.329775    0.620283    11.00000   -1.20000
AFIX   0
N3A   5    1.172626    0.592922    0.635428    11.00000    0.01800    0.02110 =
         0.02012    0.00909    0.00554    0.00460
C5A   1    1.402081    0.710035    0.830768    11.00000    0.02366    0.02309 =
         0.01563    0.00675   -0.00304   -0.00163
AFIX  43
H5A   2    1.495214    0.785082    0.884841    11.00000   -1.20000
AFIX   0
N2B   5    1.001224   -0.030611    0.727903    11.00000    0.04557    0.03491 =
         0.04084    0.02035    0.01133    0.00712
AFIX  93
H2BA  2    0.941085   -0.039941    0.654804    11.00000   -1.20000
H2BB  2    1.087577    0.039850    0.774871    11.00000   -1.20000
AFIX   0
N1B   5    0.830834   -0.229896    0.696457    11.00000    0.01479    0.03672 =
         0.02763    0.01099    0.00081    0.00469
AFIX  43
H1B   2    0.771300   -0.238500    0.623483    11.00000   -1.20000
AFIX   0
C6A   1    1.350367    0.606077    0.859528    11.00000    0.01841    0.04106 =
         0.02095    0.02024    0.00202    0.00967
AFIX  43
H6A   2    1.411217    0.607717    0.935679    11.00000   -1.20000
AFIX   0
C4A   1    1.303873    0.694731    0.713509    11.00000    0.02482    0.01924 =
         0.01953    0.00877    0.00319   -0.00051
AFIX  43
H4A   2    1.334859    0.763263    0.688941    11.00000   -1.20000
AFIX   0
N3B   5    1.061521   -0.105151    0.878652    11.00000    0.02603    0.03262 =
         0.01882    0.00181    0.00465    0.00279
C2A   1    1.125600    0.497127    0.670416    11.00000    0.01875    0.01370 =
         0.01917    0.00783    0.00527    0.00077
C2B   1    0.962095   -0.121862    0.766907    11.00000    0.02597    0.03906 =
         0.02718    0.01784    0.01304    0.01748
C6B   1    0.786533   -0.325804    0.733045    11.00000    0.03424    0.02489 =
         0.04589    0.02144    0.02205    0.01261
AFIX  43
H6B   2    0.693590   -0.401874    0.681611    11.00000   -1.20000
AFIX   0
C4B   1    1.019307   -0.196729    0.916179    11.00000    0.05128    0.04368 =
         0.02804    0.02074    0.02218    0.01705
AFIX  43
H4B   2    1.086737   -0.185916    0.994567    11.00000   -1.20000
AFIX   0
C5B   1    0.882198   -0.308744    0.848717    11.00000    0.04947    0.04050 =
         0.03677    0.02304    0.02635    0.01954
AFIX  43
H5B   2    0.854977   -0.371571    0.880897    11.00000   -1.20000
AFIX   0
HKLF 4


REM  2apyrimabs_a.res in P-1
REM R1 =  0.0546 for    4358 Fo > 4sig(Fo)  and  0.0648 for all    5132 data
REM    181 parameters refined using      0 restraints

END

WGHT      0.0756      5.6400

REM Highest difference peak  2.716,  deepest hole -2.757,  1-sigma level  0.400
Q1    1   0.4708  0.1564  0.7305  11.00000  0.05    2.72
Q2    1   0.5986  0.1889  0.6581  11.00000  0.05    2.64
Q3    1   0.6993  0.0359  0.5507  11.00000  0.05    2.14
Q4    1   0.7584  0.3386  0.8912  11.00000  0.05    1.98
Q5    1   0.7547  0.3950  0.8428  11.00000  0.05    1.88
Q6    1   0.6441  0.0278  0.7784  11.00000  0.05    1.74
Q7    1   0.4032  0.2970  0.5166  11.00000  0.05    1.70
Q8    1   0.8176  0.2311  0.6372  11.00000  0.05    1.64
Q9    1   0.3623  0.2989  0.8267  11.00000  0.05    1.62
Q10   1   0.9366 -0.1325  0.5120  11.00000  0.05    1.57
Q11   1   0.6933  0.4191  0.9378  11.00000  0.05    1.52
Q12   1   0.7576 -0.1097  0.4421  11.00000  0.05    1.51
Q13   1   0.8713  0.4644  0.6536  11.00000  0.05    1.41
Q14   1   0.5198  0.0428  0.4697  11.00000  0.05    1.40
Q15   1   1.3247  0.8959  0.7694  11.00000  0.05    1.40
Q16   1   0.6031  0.0987  0.5588  11.00000  0.05    1.39
Q17   1   0.6374  0.1799  0.9611  11.00000  0.05    1.36
Q18   1   0.7418  0.0117  0.6906  11.00000  0.05    1.36
Q19   1   0.6138 -0.0315  0.5896  11.00000  0.05    1.33
Q20   1   0.6611  0.3094  0.7479  11.00000  0.05    1.33
;
_shelx_res_checksum              62390
_olex2_submission_special_instructions 'No special instructions were received'
_oxdiff_exptl_absorpt_empirical_details 
;
Empirical correction (ABSPACK) includes:
- Absorption correction using spherical harmonics
- Frame scaling
- Detector area scaling
;
_oxdiff_exptl_absorpt_empirical_full_max 1.572
_oxdiff_exptl_absorpt_empirical_full_min 0.655
